# Supplementary material for: Uniform thin ice on ultraflat graphene for high-resolution cryo-EM
Source: Nat Methods. 2022 Dec 15;20(1):123–30. doi: 10.1038/s41592-022-01693-y (PMC9834055; doi:10.1038/s41592-022-01693-y)
Supplement: Source Data Fig. 2 — Statistical source data for Fig. 2c. [file 41592_2022_1693_MOESM4_ESM.xlsx]

## Sheet: 2c
RG				UFG
Distance (μm)	Height (nm)	Height (B+35nm)		Distance (μm)	Height (nm)
0	5.636	40.636		0	-0.31726
0.02	5.705	40.705		0.00999	-0.11041
0.039	6.168	41.168		0.01999	-0.26907
0.059	3.462	38.462		0.02998	-0.24495
0.078	-0.605	34.395		0.03998	-0.40358
0.098	-7.57	27.43		0.04997	-0.37943
0.117	-12.094	22.906		0.05997	-0.35525
0.137	-11.462	23.538		0.06996	-0.51383
0.156	-10.379	24.621		0.07996	-0.30685
0.176	-9.209	25.791		0.08995	-0.28262
0.195	-8.041	26.959		0.09995	-0.44114
0.215	-6.875	28.125		0.10994	-0.41687
0.234	-5.802	29.198		0.11993	-0.39259
0.254	-4.641	30.359		0.12993	-0.55105
0.273	-3.482	31.518		0.13992	-0.52673
0.293	-2.416	32.584		0.14992	-0.31962
0.313	-1.262	33.738		0.15991	-0.47802
0.332	-0.019	34.981		0.16991	-0.27088
0.352	1.04	36.04		0.1799	-0.61202
0.371	2.187	37.187		0.1899	-0.5876
0.391	3.241	38.241		0.19989	-0.19763
0.41	4.475	39.475		0.20988	-0.35595
0.43	5.525	40.525		0.21988	-0.51424
0.449	6.753	41.753		0.22987	-0.48976
0.469	7.798	42.798		0.23987	-0.46525
0.488	8.931	43.931		0.24986	-0.44072
0.508	9.791	44.791		0.25986	-0.23341
0.527	7.752	42.752		0.26985	-0.02608
0.547	2.091	37.091		0.27985	-0.00149
0.566	-4.477	30.523		0.28984	0.02311
0.586	-7.88	27.12		0.29984	0.04773
0.605	-7.485	27.515		0.30983	0.07236
0.625	-6.459	28.541		0.31982	0.27979
0.645	-5.525	29.475		0.32982	0.1217
0.664	-4.322	30.678		0.33981	0.14639
0.684	-3.303	31.697		0.34981	0.1711
0.703	-2.104	32.896		0.3598	0.3786
0.723	-1.18	33.82		0.3698	0.22058
0.742	-0.077	34.923		0.37979	0.24535
0.762	1.024	36.024		0.38979	0.27013
0.781	2.122	37.122		0.39978	0.4777
0.801	3.218	38.218		0.40977	0.50253
0.82	4.312	39.312		0.41977	0.52737
0.84	5.494	40.494		0.42976	0.00392
0.859	6.492	41.492		0.43976	0.0288
0.879	7.579	42.579		0.44975	-0.12907
0.898	8.482	43.482		0.45975	-0.28697
0.918	8.207	43.207		0.46974	0.28632
0.938	4.581	39.581		0.47974	-0.05427
0.957	-1.581	33.419		0.48973	-0.02929
0.977	-7.293	27.707		0.49973	0.17846
0.996	-8.212	26.788		0.50972	-0.16211
1.016	-9.766	25.234		0.51971	0.04573
1.035	-8.697	26.303		0.52971	-0.11204
1.055	-7.722	27.278		0.5397	0.09584
1.074	-6.659	28.341		0.5497	0.30369
1.094	-5.507	29.493		0.55969	-0.03679
1.113	-4.448	30.552		0.56969	0.17114
1.133	-3.482	31.518		0.57968	0.19628
1.152	-2.247	32.753		0.58968	0.03862
1.172	-1.195	33.805		0.59967	-0.11897
1.191	-0.236	34.764		0.60967	-0.09378
1.211	0.902	35.902		0.61966	-0.25133
1.231	1.765	36.765		0.62965	-0.40887
1.25	2.808	37.808		0.63965	-0.38362
1.27	3.848	38.848		0.64964	-0.35836
1.289	4.886	39.886		0.65964	-0.33307
1.309	5.831	40.831		0.66963	-0.30777
1.328	6.864	41.864		0.67963	0.08309
1.348	7.805	42.805		0.68962	0.2912
1.367	9.014	44.014		0.69962	0.1338
1.387	9.86	44.86		0.70961	-0.20636
1.406	10.974	45.974		0.7196	-0.36373
1.426	11.905	46.905		0.7296	-0.33832
1.445	12.925	47.925		0.73959	-0.31288
1.465	13.851	48.851		0.74959	-0.28743
1.484	14.956	49.956		0.75958	-0.26196
1.504	16.059	51.059		0.76958	-0.41924
1.523	16.345	51.345		0.77957	-0.02819
1.543	13.099	48.099		0.78957	-0.18544
1.563	6.412	41.412		0.79956	-0.15989
1.582	1.442	36.442		0.80956	-0.31709
1.602	1.176	36.176		0.81955	-0.47428
1.621	2.174	37.174		0.82954	-0.26591
1.641	3.08	38.08		0.83954	-0.05752
1.66	4.074	39.074		0.84953	0.15088
1.68	5.156	40.156		0.85953	0.35931
1.699	5.964	40.964		0.86952	0.20221
1.719	5.502	40.502		0.87952	0.59344
1.738	1.057	36.057		0.88951	0.43639
1.758	-5.02	29.98		0.89951	0.46212
1.777	-7.66	27.34		0.9095	0.12233
1.797	-6.863	28.137		0.9195	-0.03467
1.816	-5.798	29.202		0.92949	-0.00889
1.836	-5.006	29.994		0.93948	0.38246
1.856	-3.855	31.145		0.94948	0.40828
1.875	-3.068	31.932		0.95947	0.43412
1.895	-2.102	32.898		0.96947	0.64275
1.914	-1.139	33.861		0.97946	0.48586
1.934	-0.177	34.823		0.98946	0.51176
1.953	-0.305	34.695		0.99945	0.53767
1.973	-3.602	31.398		1.00945	0.38084
1.992	-8.53	26.47		1.01944	0.40679
2.012	-10.474	24.526		1.02944	0.43276
2.031	-9.615	25.385		1.03943	0.09322
2.051	-8.758	26.242		1.04942	0.30199
2.07	-7.813	27.187		1.05942	0.32802
2.09	-6.78	28.22		1.06941	0.35406
2.109	-5.931	29.069		1.07941	0.01459
2.129	-4.812	30.188		1.0894	0.04067
2.149	-2.79	32.21		1.0994	0.06677
2.168	7.012	42.012		1.10939	0.09289
2.188	5.318	40.318		1.11939	0.3018
2.207	-4.251	30.749		1.12938	-0.03758
2.227	-3.958	31.042		1.13937	0.17136
2.246	-3.125	31.875		1.14937	0.19756
2.266	-2.203	32.797		1.15936	0.40654
2.285	-1.284	33.716		1.16936	0.43277
2.305	-0.367	34.633		1.17935	0.27625
2.324	0.728	35.728		1.18935	0.30252
2.344	1.46	36.46		1.19934	0.3288
2.363	2.369	37.369		1.20934	0.53787
2.383	3.368	38.368		1.21933	0.38143
2.402	3.368	38.368		1.22933	0.59054
2.422	0.832	35.832		1.23932	0.43413
2.441	-2.792	32.208		1.24931	0.27774
2.461	-4.247	30.753		1.25931	0.48691
2.481	-3.351	31.649		1.2693	0.51332
2.5	-2.442	32.558		1.2793	0.72253
2.52	-1.665	33.335		1.28929	0.56621
2.539	-0.775	34.225		1.29929	0.40991
2.559	0.112	35.112		1.30928	0.4364
2.578	0.907	35.907		1.31928	0.09733
2.598	1.881	36.881		1.32927	0.30662
2.617	2.49	37.49		1.33926	0.1504
2.637	3.458	38.458		1.34926	0.17697
2.656	4.244	39.244		1.35925	0.02078
2.676	5.117	40.117		1.36925	-0.13539
2.695	5.898	40.898		1.37924	0.25677
2.715	6.767	41.767		1.38924	0.28341
2.734	7.543	42.543		1.39923	0.31006
2.754	8.407	43.407		1.40923	0.33674
2.774	9.179	44.179		1.41922	0.36343
2.793	9.948	44.948		1.42922	0.20738
2.813	10.806	45.806		1.43921	0.23411
2.832	11.57	46.57		1.4492	-0.10468
2.852	12.423	47.423		1.4592	-0.07791
2.871	12.368	47.368		1.46919	0.13164
2.891	9.687	44.687		1.47919	0.15845
2.91	4.017	39.017		1.48918	0.0025
2.93	-1.021	33.979		1.49918	0.02934
2.949	-1.538	33.462		1.50917	0.0562
2.969	-0.699	34.301		1.51917	-0.09969
2.988	0.047	35.047		1.52916	-0.07279
3.008	0.79	35.79		1.53916	0.31966
3.027	1.622	36.622		1.54915	0.3466
3.047	2.181	37.181		1.55914	0.19078
3.066	-0.884	34.116		1.56914	0.21775
3.086	-6.846	28.154		1.57913	0.06197
3.106	-12.087	22.913		1.58913	0.08898
3.125	-12.443	22.557		1.59912	-0.06676
3.145	-11.534	23.466		1.60912	-0.22253
3.164	-10.899	24.101		1.61911	-0.01265
3.184	-9.995	25.005		1.62911	0.01443
3.203	-9.275	25.725		1.6391	0.04153
3.223	-8.466	26.534		1.64909	0.06865
3.242	-7.66	27.34		1.65909	0.27856
3.262	-6.765	28.235		1.66908	-0.05986
3.281	-6.054	28.946		1.67908	0.15012
3.301	-5.255	29.745		1.68907	0.17732
3.32	-4.457	30.543		1.69907	0.02172
3.34	-3.662	31.338		1.70906	0.23176
3.359	-3.232	31.768		1.71906	-0.10657
3.379	-5.881	29.119		1.72905	-0.0793
3.399	-11.699	23.301		1.73905	-0.23479
3.418	-16.705	18.295		1.74904	-0.02471
3.438	-16.646	18.354		1.75903	0.00261
3.457	-15.865	19.135		1.76903	-0.33558
3.477	-15.177	19.823		1.77902	-0.12546
3.496	-14.31	20.69		1.78902	0.08469
3.516	-13.626	21.374		1.79901	0.29486
3.535	-12.854	22.146		1.80901	0.1395
3.555	-11.995	23.005		1.819	-0.01583
3.574	-11.318	23.682		1.829	0.01162
3.594	-10.463	24.537		1.83899	0.03909
3.613	-9.701	25.299		1.84898	0.43212
3.633	-9.121	25.879		1.85898	0.09409
3.652	-8.182	26.818		1.86897	0.30439
3.672	-7.608	27.392		1.87897	0.33193
3.692	-6.855	28.145		1.88896	-0.00604
3.711	-6.195	28.805		1.89896	0.02154
3.731	-5.446	29.554		1.90895	0.04915
3.75	-4.79	30.21		1.91895	0.07676
3.77	-4.137	30.863		1.92894	0.1044
3.789	-3.395	31.605		1.93893	0.13206
3.809	-2.747	32.253		1.94893	0.15973
3.828	-2.01	32.99		1.95892	0.18743
3.848	-1.275	33.725		1.96892	0.58068
3.867	-0.543	34.457		1.97891	0.60841
3.887	0.096	35.096		1.98891	0.45339
3.906	0.734	35.734		1.9989	0.48116
3.926	1.64	36.64		2.0089	-0.03936
3.945	1.368	36.368		2.01889	0.17121
3.965	0.46	35.46		2.02889	0.19903
3.984	1.087	36.087		2.03888	0.04411
4.004	1.804	36.804		2.04887	0.07197
4.024	2.427	37.427		2.05887	0.09985
4.043	3.229	38.229		2.06886	-0.23779
4.063	3.938	38.938		2.07886	-0.39264
4.082	4.554	39.554		2.08885	0.00082682
4.102	5.349	40.349		2.09885	0.02878
4.121	6.052	41.052		2.10884	0.05675
4.141	6.661	41.661		2.11884	0.08474
4.16	7.449	42.449		2.12883	-0.07002
4.18	8.054	43.054		2.13883	-0.04199
4.199	8.656	43.656		2.14882	-0.37953
4.219	9.347	44.347		2.15882	-0.35146
4.238	10.035	45.035		2.16881	-0.32338
4.258	10.721	45.721		2.1788	-0.29528
4.277	11.405	46.405		2.1888	-0.26716
4.297	12.177	47.177		2.19879	-0.23902
4.317	12.856	47.856		2.20879	-0.39363
4.336	13.623	48.623		2.21878	-0.36546
4.356	14.207	49.207		2.22878	-0.1545
4.375	14.969	49.969		2.23877	-0.49182
4.395	15.639	50.639		2.24877	-0.46359
4.414	16.307	51.307		2.25876	-0.43534
4.434	17.063	52.063		2.26875	-0.40707
4.453	17.635	52.635		2.27875	-0.19602
4.473	18.386	53.386		2.28874	-0.35048
4.492	18.863	53.863		2.29874	-0.50493
4.512	19.428	54.428		2.30873	-0.47658
4.531	17.729	52.729		2.31873	-0.26545
4.551	11.684	46.684		2.32872	0.12846
4.57	4.188	39.188		2.33872	-0.20868
4.59	2.21	37.21		2.34871	0.00251
4.61	2.764	37.764		2.35871	0.03094
4.629	3.406	38.406		2.3687	0.24216
4.649	3.955	38.955		2.37869	-0.27767
4.668	4.592	39.592		2.38869	-0.24918
4.688	5.228	40.228		2.39868	-0.0379
4.707	5.77	40.77		2.40868	-0.55768
4.727	6.4	41.4		2.41867	-0.52914
4.746	4.585	39.585		2.42867	-0.50057
4.766	-0.672	34.328		2.43866	-0.65476
4.785	-9.098	25.902		2.44866	-0.62616
4.805	-15.898	19.102		2.45865	-0.41477
4.824	-16.365	18.635		2.46864	-0.02059
4.844	-15.839	19.161		2.47864	-0.35747
4.863	-15.134	19.866		2.48863	-0.3288
4.883	-14.613	20.387		2.49863	-0.48287
4.902	-14.003	20.997		2.50862	-0.45416
4.922	-13.486	21.514		2.51862	-0.24266
4.942	-12.881	22.119		2.52861	-0.76226
4.961	-12.279	22.721		2.53861	-0.36791
4.981	-11.497	23.503		2.5486	-0.52194
5	-11.6	23.4		2.5586	-0.49313
				2.56859	-0.46431
				2.57858	-0.61824
				2.58858	-0.22379
				2.59857	-0.19492
				2.60857	0.01675
				2.61856	-0.1371
				2.62856	-0.29098
				2.63855	-0.07921
				2.64855	-0.23306
				2.65854	-0.20407
				2.66853	0.00776
				2.67853	0.03678
				2.68852	0.2486
				2.69852	0.46043
				2.70851	0.30674
				2.71851	0.15308
				2.7285	0.54773
				2.7385	0.57687
				2.74849	0.24049
				2.75848	0.26967
				2.76848	0.29886
				2.77847	0.14526
				2.78847	0.17449
				2.79846	0.20374
				2.80846	0.05024
				2.81845	0.2623
				2.82845	-0.07394
				2.83844	-0.04461
				2.84844	-0.01527
				2.85843	0.01409
				2.86843	0.40901
				2.87842	0.07287
				2.88841	0.10228
				2.89841	0.13172
				2.9084	0.52671
				2.9184	0.37341
				2.92839	0.4029
				2.93839	0.06687
				2.94838	0.0964
				2.95838	-0.05682
				2.96837	-0.02726
				2.97837	-0.18044
				2.98836	-0.15084
				2.99835	0.06155
				3.00835	0.09118
				3.01834	-0.06193
				3.02834	0.33329
				3.03833	-0.00256
				3.04833	0.20992
				3.05832	-0.12588
				3.06832	-0.09613
				3.07831	-0.24913
				3.0883	0.14619
				3.0983	0.176
				3.10829	0.20582
				3.11829	0.23566
				3.12828	0.63106
				3.13828	0.47817
				3.14827	0.69084
				3.15827	0.53798
				3.16826	0.38515
				3.17826	0.4151
				3.18825	0.26231
				3.19824	0.2923
				3.20824	0.32231
				3.21823	0.35233
				3.22823	0.01684
				3.23822	0.04691
				3.24822	0.25976
				3.25821	-0.07572
				3.26821	0.31998
				3.2782	0.35012
				3.28819	0.38027
				3.29819	0.22768
				3.30818	0.44064
				3.31818	0.47086
				3.32817	0.31832
				3.33817	0.34857
				3.34816	0.19602
				3.35816	0.22631
				3.36815	-0.10892
				3.37815	0.28694
				3.38814	0.50009
				3.39813	0.53046
				3.40813	0.7436
				3.41812	0.774
				3.42812	0.43884
				3.43811	0.46927
				3.44811	0.49972
				3.4581	0.34743
				3.4681	0.19515
				3.47809	0.22566
				3.48808	0.07342
				3.49808	0.10396
				3.50807	0.13453
				3.51807	0.34788
				3.52806	0.37848
				3.53806	0.04356
				3.54805	-0.29133
				3.55805	-0.07791
				3.56804	-0.04723
				3.57803	-0.01654
				3.58803	-0.16859
				3.59802	-0.13786
				3.60802	-0.28993
				3.61801	-0.25916
				3.62801	-0.04556
				3.638	-0.19757
				3.648	-0.34951
				3.65799	-0.31867
				3.66799	-0.28781
				3.67798	0.10865
				3.68797	-0.22603
				3.69797	-0.37788
				3.70796	-0.16418
				3.71796	-0.49876
				3.72795	-0.10225
				3.73795	-0.25403
				3.74794	-0.22302
				3.75794	-0.00923
				3.76793	-0.34372
				3.77792	-0.31265
				3.78792	-0.46434
				3.79792	-0.43324
				3.80791	-0.40212
				3.8179	-0.18821
				3.8279	-0.15705
				3.83789	-0.49141
				3.84789	-0.09468
				3.85788	-0.42901
				3.86788	0.15053
				3.87787	0.36455
				3.88787	0.03028
				3.89786	0.06157
				3.90785	0.09287
				3.91785	0.12419
				3.92784	0.15554
				3.93784	0.00413
				3.94783	-0.14726
				3.95783	-0.29863
				3.96782	0.09832
				3.97782	-0.41855
				3.98781	-0.20432
				3.99781	-0.35562
				4.0078	-0.5069
				4.01779	-0.29262
				4.02779	-0.80944
				4.03778	-0.59513
				4.04778	-0.74633
				4.05777	-0.89752
				4.06777	-0.86592
				4.07776	-0.8343
				4.08775	-0.80266
				4.09775	-0.771
				4.10774	-0.73932
				4.11774	-0.70763
				4.12773	-0.85869
				4.13773	-0.64419
				4.14772	-0.61244
				4.15772	-0.76344
				4.16771	-0.91442
				4.17771	-0.69984
				4.1877	-0.66802
				4.1977	-1.00171
				4.20769	-0.60432
				4.21768	-0.93797
				4.22768	-0.72331
				4.23767	-0.87416
				4.24767	-0.84222
				4.25766	-0.81027
				4.26766	-0.7783
				4.27765	-0.56354
				4.28765	-0.53153
				4.29764	-0.13397
				4.30764	-0.28469
				4.31763	-0.25262
				4.32762	-0.40331
				4.33762	-0.55398
				4.34761	0.02645
				4.35761	0.05859
				4.3676	0.27351
				4.3776	-0.05985
				4.38759	-0.02765
				4.39759	0.00456
				4.40758	-0.51151
				4.41757	-0.11373
				4.42757	-0.26423
				4.43756	-0.04917
				4.44756	-0.19964
				4.45755	-0.16731
				4.46755	-0.13497
				4.47754	0.08016
				4.48754	-0.07023
				4.49753	-0.95172
				4.50753	-0.73653
				4.51752	-0.52133
				4.52751	-0.30611
				4.53751	-0.27363
				4.5475	-0.05833
				4.5575	0.33971
				4.56749	0.18947
				4.57749	0.58756
				4.58748	0.43735
				4.59748	0.28717
				4.60747	0.50254
				4.61747	0.35239
				4.62746	0.5678
				4.63745	0.41769
				4.64745	0.63313
				4.65744	0.48306
				4.66744	0.333
				4.67743	0.18292
				4.68743	0.0329
				4.69742	0.43125
				4.70742	0.28123
				4.71741	0.31403
				4.7274	0.16409
				4.7374	0.19693
				4.74739	0.22979
				4.75739	0.44544
				4.76738	0.47834
				4.77738	0.32848
				4.78737	0.36142
				4.79737	0.2116
				4.80736	0.24458
				4.81736	0.0948
				4.82735	0.31058
				4.83734	0.16084
				4.84734	0.01111
				4.85733	0.40972
				4.86733	0.07726
				4.87732	0.65867
				4.88732	0.14348
				4.89731	0.17662
				4.90731	0.20978
				4.9173	0.06019
				4.92729	0.27615
				4.93729	0.30936
				4.94728	0.52536
				4.95728	0.19308
				4.96727	0.40911
				4.97727	0.62517
				4.98726	0.47571
				4.99726	0.50903
				5.00725	0.72514
				5.01725	0.39297
				5.02724	0.24358
				5.03723	0.45974
				5.04723	0.49316
				5.05722	0.16106
				5.06722	0.19451
				5.07721	0.41075
				5.08721	0.44424
				5.0972	0.29499
