# Supplementary material for: Uniform thin ice on ultraflat graphene for high-resolution cryo-EM
Source: Nat Methods. 2022 Dec 15;20(1):123–30. doi: 10.1038/s41592-022-01693-y (PMC9834055; doi:10.1038/s41592-022-01693-y)
Supplement: Source Data Fig. 3 — Statistical source data for Fig. 3b,c. [file 41592_2022_1693_MOESM5_ESM.xlsx]

## Sheet: 3b
Mechanical strength (GPa）	Mechanical strength (GPa）
RG	UFG
81.3518	164.161
87.4827	165.676
125.259	173.103
110.838	147.794
37.9507	146.569
126.572	140.357
104.407	136.069
47.0308	142.041
86.4611	143.425
95.1145	140.328
110.951	138.596
104.695	140.422
106.319	107.834
107.041	142.981
96.3693	148.334
85.5077	146.242
119.231	144.229
106.073	142.812
96.5006
36.463
82.4663

## Sheet: 3c
pre-tension (N/m)	pre-tension (N/m)
UFG	RG
0.20102	0.11827
0.16133	0.10629
0.20166	0.01528
0.12174	-0.06375
0.20136	-0.02744
0.16843	-0.05662
0.27907	0.04912
0.09514	0.16242
0.30419	0.02206
0.24611	-0.02838
0.12249	0.1408
0.12889	-0.02133
0.10551
