# Supplementary material for: Uniform thin ice on ultraflat graphene for high-resolution cryo-EM
Source: Nat Methods. 2022 Dec 15;20(1):123–30. doi: 10.1038/s41592-022-01693-y (PMC9834055; doi:10.1038/s41592-022-01693-y)
Supplement: Source Data Fig. 4 — Statistical source data for Fig. 4b,d,f,h,i,j,k. [file 41592_2022_1693_MOESM6_ESM.xlsx]

## Sheet: 4b
x(nm)	z(nm)
107	8
111	8
121	8
130	9
116	9
86	9
125	9
126	9
97	9
140	9
130	9
140	10
137	10
132	10
131	10
126	10
87	10
84	10
82	10
145	11
81	11
70	11
150	11
142	11
157	12
71	12
69	12
76	12
64	12
65	12
151	12
174	13
159	13
165	13
73	13
160	14
81	14
69	14
76	14
175	14
326	14
67	15
169	15
166	15
51	15
305	15
308	15
350	15
349	15
311	15
312	15
349	15
183	16
178	16
177	16
66	16
64	16
305	16
306	16
353	16
313	16
303	16
361	16
70	17
68	17
187	17
290	17
293	17
285	17
352	17
345	17
58	18
49	18
186	18
295	18
286	18
367	18
374	18
51	19
43	19
182	19
192	19
352	19
292	19
286	19
285	19
288	19
364	19
54	20
56	20
42	20
349	20
280	20
280	20
185	21
30	21
33	21
193	21
348	21
365	21
361	21
206	22
202	22
23	22
20	22
365	22
357	22
357	22
272	22
272	22
227	23
220	23
223	23
364	23
366	23
376	23
280	24
292	24
210	24
264	24
265	24
271	24
282	25
273	25
205	25
196	25
216	25
370	25
369	25
367	25
378	25
214	26
207	26
218	26
212	26
269	26
375	26
377	26
223	27
222	27
266	27
278	27
277	27
273	27
373	27
256	28
254	28
250	28
241	28
239	28
210	28
381	28
376	28
379	28
240	29
256	29
249	29
239	29
259	29
372	29
369	29

## Sheet: 4d
Distance(nm)	Height(nm)
0	39.7182
0.1642	39.5966
0.3284	39.4754
0.4926	39.3547
0.6568	39.2345
0.821	39.1148
0.9852	38.9955
1.1494	38.8768
1.3136	38.7585
1.4778	38.6407
1.642	38.5235
1.8062	38.4066
1.9704	38.2903
2.1346	38.1745
2.2988	38.0592
2.463	37.9443
2.6272	37.8299
2.7914	37.716
2.9556	37.6026
3.1198	37.4897
3.284	37.3773
3.4482	37.2653
3.6124	37.1538
3.7766	37.0429
3.9408	36.9324
4.105	36.8224
4.2692	36.7128
4.4334	36.6038
4.5976	36.4952
4.7618	36.3872
4.926	36.2796
5.0902	36.1725
5.2544	36.0659
5.4186	35.9598
5.5828	35.8541
5.747	35.749
5.9112	35.6443
6.0754	35.5401
6.2396	35.4364
6.4038	35.3332
6.568	35.2305
6.7322	35.1282
6.8964	35.0265
7.0606	34.9252
7.2248	34.8244
7.389	34.7241
7.5532	34.6243
7.7174	34.525
7.8816	34.4261
8.0458	34.3278
8.21	34.2299
8.3742	34.1325
8.5384	34.0356
8.7026	33.9392
8.8668	33.8433
9.031	33.7478
9.1952	33.6529
9.3594	33.5584
9.5236	33.4644
9.6878	33.3709
9.852	33.2779
10.0162	33.1853
10.1804	33.0933
10.3446	33.0018
10.5088	32.9107
10.673	32.8201
10.8372	32.73
11.0014	32.6403
11.1656	32.5512
11.3298	32.4626
11.494	32.3744
11.6582	32.2867
11.8224	32.1995
11.9866	32.1128
12.1508	32.0266
12.315	31.9409
12.4792	31.8556
12.6434	31.7708
12.8076	31.6866
12.9718	31.6028
13.136	31.5195
13.3002	31.4366
13.4644	31.3543
13.6286	31.2724
13.7928	31.1911
13.957	31.1102
14.1212	31.0298
14.2854	30.9499
14.4496	30.8705
14.6138	30.7915
14.778	30.7131
14.9422	30.6351
15.1064	30.5576
15.2706	30.4806
15.4348	30.4041
15.599	30.3281
15.7632	30.2525
15.9274	30.1775
16.0916	30.1029
16.2558	30.0288
16.42	29.9552
16.5842	29.8821
16.7484	29.8095
16.9126	29.7373
17.0768	29.6657
17.241	29.5945
17.4052	29.5238
17.5694	29.4536
17.7336	29.3839
17.8978	29.3147
18.062	29.2459
18.2262	29.1777
18.3904	29.1099
18.5546	29.0426
18.7188	28.9758
18.883	28.9095
19.0472	28.8436
19.2114	28.7783
19.3756	28.7134
19.5398	28.649
19.704	28.5852
19.8682	28.5218
20.0324	28.4588
20.1966	28.3964
20.3608	28.3345
20.525	28.273
20.6892	28.212
20.8534	28.1515
21.0176	28.0915
21.1818	28.032
21.346	27.973
21.5102	27.9144
21.6744	27.8563
21.8386	27.7987
22.0028	27.7416
22.167	27.685
22.3312	27.6289
22.4954	27.5733
22.6596	27.5181
22.8238	27.4635
22.988	27.4093
23.1522	27.3556
23.3164	27.3024
23.4806	27.2496
23.6448	27.1974
23.809	27.1456
23.9732	27.0944
24.1374	27.0436
24.3016	26.9933
24.4658	26.9435
24.63	26.8941
24.7942	26.5083
24.9584	26.4564
25.1226	26.2242
25.2868	26.2357
25.451	25.9029
25.6152	25.8501
25.7794	26.0244
25.9436	26.0868
26.1078	26.1051
26.272	26.3952
26.4362	26.5382
26.6004	26.4178
26.7646	26.2522
26.9288	26.218
27.093	26.4958
27.2572	26.5871
27.4214	26.6266
27.5856	26.6464
27.7498	26.5959
27.914	26.4977
28.0782	26.539
28.2424	26.5357
28.4066	26.3901
28.5708	26.3881
28.735	26.4096
28.8992	26.4683
29.0634	26.5946
29.2276	26.4776
29.3918	26.4335
29.556	26.3663
29.7202	26.2141
29.8844	26.2873
30.0486	26.3424
30.2128	26.1424
30.377	25.9096
30.5412	25.7123
30.7054	25.6832
30.8696	25.6201
31.0338	25.266
31.198	25.0906
31.3622	25.1063
31.5264	25.0914
31.6906	25.1743
31.8548	25.5051
32.019	25.4984
32.1832	25.4236
32.3474	25.7721
32.5116	26.0698
32.6758	26.3049
32.84	26.2244
33.0042	26.2448
33.1684	26.0734
33.3326	26.1044
33.4968	25.9919
33.661	26.0356
33.8252	25.7805
33.9894	25.7881
34.1536	25.7969
34.3178	25.8482
34.482	25.8885
34.6462	25.9403
34.8104	25.9058
34.9746	25.9784
35.1388	26.0401
35.303	26.1001
35.4672	26.0974
35.6314	26.0514
35.7956	26.0422
35.9598	26.1152
36.124	26.1379
36.2882	26.0566
36.4524	25.9931
36.6166	25.9327
36.7808	26.0291
36.945	25.8476
37.1092	25.7399
37.2734	25.6694
37.4376	25.6054
37.6018	25.3371
37.766	25.3822
37.9302	25.6514
38.0944	25.5887
38.2586	25.5996
38.4228	25.7337
38.587	25.5311
38.7512	25.2684
38.9154	25.2174
39.0796	25.297
39.2438	25.5066
39.408	25.6577
39.5722	25.6751
39.7364	25.6632
39.9006	25.706
40.0648	25.5318
40.229	25.4923
40.3932	25.687
40.5574	25.8507
40.7216	25.8436
40.8858	25.8592
41.05	25.8307
41.2142	25.8305
41.3784	25.7863
41.5426	25.7448
41.7068	25.8668
41.871	25.9951
42.0352	26.058
42.1994	25.9748
42.3636	26.0154
42.5278	26.067
42.692	26.0655
42.8562	26.0293
43.0204	25.9739
43.1846	25.9141
43.3488	25.9374
43.513	25.9354
43.6772	26.0267
43.8414	26.0715
44.0056	26.0547
44.1698	26.0511
44.334	26.2103
44.4982	26.3513
44.6624	26.302
44.8266	26.37
44.9908	26.3816
45.155	26.348
45.3192	26.2789
45.4834	26.1018
45.6476	25.9685
45.8118	25.7463
45.976	25.6278
46.1402	25.7007
46.3044	25.5908
46.4686	25.4861
46.6328	25.3526
46.797	25.3228
46.9612	25.2191
47.1254	25.0407
47.2896	24.9756
47.4538	24.96
47.618	25.0751
47.7822	24.9411
47.9464	24.734
48.1106	24.7162
48.2748	24.4362
48.439	24.5245
48.6032	24.6762
48.7674	24.5189
48.9316	24.4562
49.0958	24.5884
49.26	24.6009
49.4242	24.6042
49.5884	24.3914
49.7526	24.4721
49.9168	24.2363
50.081	24.1213
50.2452	24.0135
50.4094	23.8512
50.5736	23.4981
50.7378	23.2626
50.902	22.9945
51.0662	23.0391
51.2304	22.7754
51.3946	22.7982
51.5588	22.9551
51.723	23.0626
51.8872	23.0225
52.0514	22.9449
52.2156	22.9761
52.3798	22.8686
52.544	23.0181
52.7082	23.0408
52.8724	23.1482
53.0366	23.1263
53.2008	22.9136
53.365	22.8187
53.5292	22.6478
53.6934	22.6273
53.8576	22.6074
54.0218	22.3423
54.186	22.342
54.3502	22.4013
54.5144	22.362
54.6786	22.0354
54.8428	22.0458
55.007	22.4279
55.1712	22.2942
55.3354	22.0481
55.4996	22.1192
55.6638	22.0668
55.828	22.2118
55.9922	22.2378
56.1564	22.3048
56.3206	22.439
56.4848	22.5919
56.649	22.465
56.8132	22.3072
56.9774	22.3642
57.1416	22.5309
57.3058	22.5201
57.47	22.5853
57.6342	22.6298
57.7984	22.8679
57.9626	23.1119
58.1268	23.0082
58.291	23.2235
58.4552	23.1725
58.6194	23.1717
58.7836	23.1754
58.9478	23.1303
59.112	23.1483
59.2762	22.9477
59.4404	22.9563
59.6046	23.0731
59.7688	22.8476
59.933	22.7391
60.0972	22.912
60.2614	23.0071
60.4256	22.9161
60.5898	22.9602
60.754	22.9685
60.9182	22.9606
61.0824	22.9354
61.2466	22.7965
61.4108	22.941
61.575	22.9468
61.7392	22.7043
61.9034	22.4322
62.0676	22.2068
62.2318	22.1407
62.396	22.0818
62.5602	21.8512
62.7244	21.7675
62.8886	21.6126
63.0528	21.6964
63.217	21.7793
63.3812	21.6547
63.5454	21.625
63.7096	21.7448
63.8738	22.0263
64.038	22.0884
64.2022	22.1186
64.3664	22.1554
64.5306	22.2704
64.6948	22.2513
64.859	22.251
65.0232	22.1654
65.1874	22.0459
65.3516	21.8997
65.5158	21.5723
65.68	21.4047
65.8442	21.2186
66.0084	21.2139
66.1726	21.371
66.3368	21.6494
66.501	21.8594
66.6652	21.8415
66.8294	22.1117
66.9936	22.1485
67.1578	22.0755
67.322	21.7862
67.4862	21.7294
67.6504	21.673
67.8146	21.668
67.9788	21.7626
68.143	21.9322
68.3072	22.1802
68.4714	22.4161
68.6356	22.4654
68.7998	22.3856
68.964	22.5518
69.1282	22.6367
69.2924	22.5682
69.4566	22.6697
69.6208	22.7033
69.785	22.7835
69.9492	22.9785
70.1134	23.1712
70.2776	23.4036
70.4418	23.4604
70.606	23.4006
70.7702	23.5034
70.9344	23.7805
71.0986	23.8316
71.2628	23.867
71.427	23.842
71.5912	24.1
71.7554	24.2285
71.9196	24.2681
72.0838	24.3291
72.248	24.16
72.4122	24.0864
72.5764	24.0571
72.7406	23.9489
72.9048	24.0489
73.069	24.4868
73.2332	24.63
73.3974	24.6659
73.5616	24.7231
73.7258	24.7496
73.89	24.708
74.0542	24.7655
74.2184	24.8397
74.3826	24.6728
74.5468	24.8762
74.711	24.8303
74.8752	25.0795
75.0394	25.1216
75.2036	25.058
75.3678	25.1229
75.532	25.2016
75.6962	25.0343
75.8604	24.8069
76.0246	24.8259
76.1888	25.1388
76.353	25.225
76.5172	25.2682
76.6814	25.1284
76.8456	25.221
77.0098	25.3168
77.174	25.3951
77.3382	25.7212
77.5024	25.9804
77.6666	26.0327
77.8308	26.0176
77.995	25.9025
78.1592	25.7771
78.3234	25.5246
78.4876	25.4144
78.6518	25.3298
78.816	25.2069
78.9802	25.1851
79.1444	25.295
79.3086	25.3431
79.4728	25.4423
79.637	25.6617
79.8012	25.8056
79.9654	25.9838
80.1296	25.9653
80.2938	25.9906
80.458	26.1202
80.6222	26.3108
80.7864	26.2913
80.9506	26.374
81.1148	26.652
81.279	26.6435
81.4432	26.6366
81.6074	26.8478
81.7716	26.7345
81.9358	26.3991
82.1	26.2306
82.2642	26.1735
82.4284	26.0805
82.5926	26.2668
82.7568	26.0179
82.921	26.1489
83.0852	26.1067
83.2494	26.3697
83.4136	26.5711
83.5778	26.624
83.742	26.6154
83.9062	26.6348
84.0704	26.4185
84.2346	26.4901
84.3988	26.4998
84.563	26.4908
84.7272	26.5669
84.8914	26.5423
85.0556	26.5645
85.2198	26.7054
85.384	26.663
85.5482	26.5371
85.7124	26.4088
85.8766	26.4214
86.0408	26.5492
86.205	26.7188
86.3692	26.8731
86.5334	26.8234
86.6976	26.8315
86.8618	26.7789
87.026	27.0183
87.1902	27.0928
87.3544	26.824
87.5186	26.6515
87.6828	26.7059
87.847	26.491
88.0112	26.4366
88.1754	26.6411
88.3396	26.8197
88.5038	26.7865
88.668	26.5727
88.8322	26.4675
88.9964	26.5394
89.1606	26.5201
89.3248	26.4734
89.489	26.5402
89.6532	26.4989
89.8174	26.459
89.9816	26.6003
90.1458	26.6366
90.31	26.5786
90.4742	26.7121
90.6384	26.7607
90.8026	26.8344
90.9668	26.9465
91.131	26.779
91.2952	26.7215
91.4594	26.7628
91.6236	26.9094
91.7878	26.7411
91.952	26.6973
92.1162	26.7968
92.2804	26.7945
92.4446	26.8886
92.6088	26.9689
92.773	27.0214
92.9372	27.0702
93.1014	27.2357
93.2656	27.3334
93.4298	27.429
93.594	27.472
93.7582	27.3346
93.9224	27.2012
94.0866	27.2292
94.2508	27.1963
94.415	27.3116
94.5792	27.4215
94.7434	27.3771
94.9076	27.3426
95.0718	27.3069
95.236	27.645
95.4002	27.8041
95.5644	28.0571
95.7286	27.9362
95.8928	27.7343
96.057	27.5582
96.2212	27.5248
96.3854	27.5155
96.5496	27.6163
96.7138	27.6222
96.878	27.3327
97.0422	27.0268
97.2064	26.834
97.3706	26.849
97.5348	26.8692
97.699	26.9441
97.8632	27.0366
98.0274	26.8951
98.1916	27.1101
98.3558	27.1192
98.52	27.2083
98.6842	27.2321
98.8484	27.1727
99.0126	27.109
99.1768	27.1021
99.341	27.1954
99.5052	27.0489
99.6694	26.9085
99.8336	26.9069
99.9978	26.9723
100.162	27.1409
100.326	27.3109
100.49	27.3247
100.655	27.5544
100.819	27.5643
100.983	27.6548
101.147	27.7521
101.311	27.8031
101.476	27.7661
101.64	27.96
101.804	28.2414
101.968	27.9754
102.132	27.8785
102.297	27.87
102.461	28.1799
102.625	28.3597
102.789	28.4696
102.953	28.7144
103.118	29.0443
103.282	29.4532
103.446	29.6183
103.61	29.6665
103.774	29.5973
103.939	29.6645
104.103	29.9401
104.267	30.1443
104.431	29.9597
104.595	29.8351
104.76	29.9681
104.924	29.9609
105.088	30.045
105.252	29.9402
105.416	29.8457
105.581	29.7224
105.745	29.767
105.909	29.8731
106.073	30.0357
106.237	30.1668
106.402	30.3627
106.566	30.4677
106.73	30.6794
106.894	30.7207
107.058	30.8448
107.223	30.8593
107.387	30.8092
107.551	31.0124
107.715	30.7989
107.879	30.8112
108.044	30.7326
108.208	30.7098
108.372	30.879
108.536	30.7461
108.7	30.6818
108.865	30.6363
109.029	30.553
109.193	30.7097
109.357	30.8235
109.521	30.6454
109.686	30.5059
109.85	30.425
110.014	30.4805
110.178	30.391
110.342	30.3704
110.507	30.335
110.671	30.3236
110.835	30.1584
110.999	29.9589
111.163	29.9929
111.328	30.2095
111.492	30.4062
111.656	30.548
111.82	30.5263
111.984	30.5052
112.149	30.74
112.313	31.0083
112.477	31.091
112.641	31.0094
112.805	31.1158
112.97	31.3041
113.134	31.116
113.298	31.0548
113.462	31.2294
113.626	31.4499
113.791	31.4627
113.955	31.3035
114.119	31.3912
114.283	31.2747
114.447	31.3909
114.612	31.6607
114.776	31.8627
114.94	32.0046
115.104	32.1677
115.268	32.4819
115.433	32.485
115.597	32.4419
115.761	32.3564
115.925	32.3008
116.089	32.392
116.254	32.3172
116.418	32.4095
116.582	32.7731
116.746	33.1407
116.91	33.372
117.075	33.6195
117.239	33.6204
117.403	33.7895
117.567	33.7569
117.731	33.7285
117.896	33.6705
118.06	33.5473
118.224	33.6731
118.388	33.685
118.552	33.7244
118.717	33.7343
118.881	33.7251
119.045	33.8901
119.209	33.9195
119.373	33.969
119.538	33.851
119.702	33.6696
119.866	33.8209
120.03	33.9149
120.194	33.8153
120.359	33.5516
120.523	33.4966
120.687	33.4677
120.851	33.4357
121.015	33.1245
121.18	32.7343
121.344	32.5396
121.508	32.678
121.672	32.8219
121.836	32.7743
122.001	32.8701
122.165	33.0582
122.329	32.8227
122.493	32.4256
122.657	32.2742
122.822	32.1227
122.986	31.972
123.15	31.5571
123.314	31.4343
123.478	31.3644
123.643	31.0745
123.807	31.2552
123.971	31.3036
124.135	31.4074
124.299	31.3274
124.464	31.5133
124.628	31.4044
124.792	31.241
124.956	30.9983
125.12	30.9108
125.285	30.9265
125.449	31.0086
125.613	30.9233
125.777	30.8202
125.941	30.626
126.106	30.6666
126.27	30.5479
126.434	30.28
126.598	30.1603
126.762	29.7081
126.927	29.2002
127.091	29.0922
127.255	29.0456
127.419	29.1466
127.583	29.1752
127.748	29.2628
127.912	29.1868
128.076	29.1799
128.24	29.1173
128.404	28.9609
128.569	28.768
128.733	28.7517
128.897	28.8158
129.061	28.624
129.225	28.4749
129.39	28.4127
129.554	28.4106
129.718	28.1654
129.882	28.0679
130.046	28.0145
130.211	28.112
130.375	28.1236
130.539	27.8935
130.703	27.5056
130.867	27.2405
131.032	26.9434
131.196	26.6972
131.36	26.671
131.524	26.4767
131.688	26.4407
131.853	26.4053
132.017	26.2431
132.181	26.2586
132.345	26.1241
132.509	26.0073
132.674	25.8648
132.838	25.9158
133.002	25.9775
133.166	26.0064
133.33	25.7395
133.495	25.7996
133.659	25.6361
133.823	25.5901
133.987	25.5157
134.151	25.3218
134.316	25.5352
134.48	25.637
134.644	25.4359
134.808	25.3216
134.972	25.3087
135.137	25.3119
135.301	25.1581
135.465	24.9944
135.629	24.712
135.793	24.4877
135.958	24.6152
136.122	24.7238
136.286	24.6904
136.45	24.7854
136.614	24.7785
136.779	24.8438
136.943	25.0963
137.107	25.2199
137.271	25.4459
137.435	25.6089
137.6	25.5885
137.764	25.3046
137.928	25.4893
138.092	25.539
138.256	25.5882
138.421	25.5872
138.585	25.5496
138.749	25.5945
138.913	25.4659
139.077	25.4885
139.242	25.6428
139.406	25.5427
139.57	25.4994
139.734	25.7098
139.898	25.8256
140.063	25.7967
140.227	25.6649
140.391	25.57
140.555	25.4718
140.719	25.2645
140.884	25.1202
141.048	24.9712
141.212	25.1154
141.376	25.1066
141.54	24.8827
141.705	24.9389
141.869	24.767
142.033	24.6266
142.197	24.6208
142.361	24.507
142.526	24.3916
142.69	24.119
142.854	23.9605
143.018	23.8026
143.182	23.6508
143.347	23.5506
143.511	23.4609
143.675	23.4104
143.839	23.1835
144.003	23.074
144.168	23.0738
144.332	23.1566
144.496	23.3013
144.66	23.181
144.824	23.0292
144.989	22.8685
145.153	22.9445
145.317	23.0203
145.481	23.2313
145.645	23.2485
145.81	23.1341
145.974	23.1817
146.138	23.342
146.302	23.5575
146.466	23.7814
146.631	24.0358
146.795	24.3028
146.959	24.3485
147.123	24.1767
147.287	24.3507
147.452	24.6041
147.616	24.5093
147.78	24.6051
147.944	24.6086
148.108	24.5273
148.273	24.4931
148.437	24.6671
148.601	24.7168
148.765	24.6319
148.929	24.8673
149.094	25.1741
149.258	25.31
149.422	25.4597
149.586	25.5369
149.75	25.5217
149.915	25.6779
150.079	25.8488
150.243	25.9164
150.407	25.7052
150.571	25.4597
150.736	25.3754
150.9	25.4196
151.064	25.1774
151.228	24.9643
151.392	25.2137
151.557	25.1698
151.721	25.3273
151.885	25.2535
152.049	25.2962
152.213	25.3417
152.378	25.1705
152.542	25.0273
152.706	24.6513
152.87	24.7734
153.034	24.9439
153.199	25.0013
153.363	24.9646
153.527	24.8937
153.691	24.8921
153.855	25.1362
154.02	25.2143
154.184	25.2863
154.348	25.4194
154.512	25.5571
154.676	25.7316
154.841	25.8347
155.005	25.9087
155.169	25.9572
155.333	26.2141
155.497	26.3162
155.662	26.4484
155.826	26.4415
155.99	26.6354
156.154	26.6023
156.318	26.7118
156.483	26.7791
156.647	26.7282
156.811	26.6861
156.975	26.6539
157.139	26.7998
157.304	26.8685
157.468	26.7898
157.632	26.8844
157.796	26.5178
157.96	26.4135
158.125	26.457
158.289	26.4959
158.453	26.855
158.617	26.95
158.781	26.8438
158.946	26.9776
159.11	26.9129
159.274	27.1785
159.438	27.1207
159.602	27.2231
159.767	27.0443
159.931	27.1998
160.095	27.2024
160.259	27.1354
160.423	27.3509
160.588	27.4079
160.752	27.4033
160.916	27.3858
161.08	27.3553
161.244	27.5728
161.409	27.7347
161.573	27.5953
161.737	27.4113
161.901	27.1856
162.065	27.3803
162.23	27.6211
162.394	27.57
162.558	27.6952
162.722	27.7808
162.886	27.4639
163.051	27.3145
163.215	27.3815
163.379	27.509
163.543	27.3509
163.707	27.336
163.872	27.2416
164.036	26.9485
164.2	26.9393
164.364	27.0482
164.528	26.9828
164.693	26.8729
164.857	26.9739
165.021	27.1191
165.185	27.2269
165.349	27.1758
165.514	27.2736
165.678	27.4674
165.842	27.5015
166.006	27.1892
166.17	27.108
166.335	26.8914
166.499	26.7897
166.663	26.7977
166.827	26.6807
166.991	26.5568
167.156	26.4522
167.32	26.2824
167.484	26.2068
167.648	26.1042
167.812	25.8954
167.977	25.5997
168.141	25.6074
168.305	25.5647
168.469	25.5145
168.633	25.4461
168.798	25.3895
168.962	25.381
169.126	25.5504
169.29	25.5102
169.454	25.5937
169.619	25.6673
169.783	25.6309
169.947	25.5796
170.111	25.6156
170.275	25.6543
170.44	25.7396
170.604	25.8924
170.768	26.082
170.932	25.8427
171.096	25.7995
171.261	25.8481
171.425	25.6654
171.589	25.5737
171.753	25.6759
171.917	25.8407
172.082	25.7882
172.246	25.6611
172.41	25.4706
172.574	25.6624
172.738	25.4939
172.903	25.4601
173.067	25.6797
173.231	25.7793
173.395	25.6405
173.559	25.485
173.724	25.6429
173.888	25.4832
174.052	25.4723
174.216	25.5201
174.38	25.6299
174.545	25.6269
174.709	25.6426
174.873	25.7299
175.037	25.6268
175.201	25.81
175.366	25.8971
175.53	25.8736
175.694	25.742
175.858	25.9108
176.022	25.973
176.187	26.109
176.351	26.4053
176.515	26.504
176.679	26.4537
176.843	26.5041
177.008	26.5692
177.172	26.4831
177.336	26.4277
177.5	26.4954
177.664	26.3459
177.829	26.2422
177.993	25.9885
178.157	25.8494
178.321	25.4828
178.485	25.2746
178.65	25.1553
178.814	25.074
178.978	24.879
179.142	24.9779
179.306	25.0348
179.471	25.0215
179.635	24.7484
179.799	24.4802
179.963	24.5153
180.127	24.7799
180.292	25.0033
180.456	25.2133
180.62	25.2327
180.784	25.1358
180.948	25.3627
181.113	25.4651
181.277	25.6879
181.441	25.8947
181.605	25.9931
181.769	26.1667
181.934	26.387
182.098	26.4001
182.262	26.3267
182.426	26.2113
182.59	26.242
182.755	26.2897
182.919	26.2457
183.083	26.4343
183.247	26.44
183.411	26.4898
183.576	26.6415
183.74	26.5022
183.904	26.5902
184.068	26.7372
184.232	26.8332
184.397	26.8527
184.561	27.0386
184.725	27.0115
184.889	26.9215
185.053	27.1169
185.218	27.45
185.382	27.3581
185.546	27.2305
185.71	27.2182
185.874	27.1855
186.039	27.1344
186.203	27.0411
186.367	26.9594
186.531	26.8069
186.695	26.6275
186.86	26.4163
187.024	26.4558
187.188	26.5951
187.352	26.4649
187.516	26.3846
187.681	26.4745
187.845	26.3271
188.009	26.3412
188.173	26.3284
188.337	26.487
188.502	26.6053
188.666	26.5142
188.83	26.6132
188.994	26.716
189.158	26.567
189.323	26.4375
189.487	26.3608
189.651	26.3764
189.815	26.5674
189.979	26.7824
190.144	26.859
190.308	26.9818
190.472	27.1596
190.636	27.1972
190.8	27.301
190.965	27.6071
191.129	27.4509
191.293	27.4694
191.457	27.6538
191.621	27.6607
191.786	27.6011
191.95	27.5251
192.114	27.776
192.278	28.1001
192.442	28.051
192.607	28.0922
192.771	28.2333
192.935	28.3496
193.099	28.5467
193.263	28.5084
193.428	28.5186
193.592	28.5004
193.756	28.4007
193.92	28.3736
194.084	28.4747
194.249	28.6427
194.413	28.5205
194.577	28.6474
194.741	28.7536
194.905	28.77
195.07	28.9423
195.234	29.2105
195.398	29.107
195.562	29.0238
195.726	28.8535
195.891	28.7384
196.055	28.8821
196.219	28.7797
196.383	28.8492
196.547	29.0854
196.712	28.759
196.876	28.6893
197.04	28.64
197.204	28.6312
197.368	28.6521
197.533	28.7388
197.697	28.865
197.861	29.0059
198.025	29.1168
198.189	29.264
198.354	29.1736
198.518	29.0224
198.682	29.0075
198.846	29.0746
199.01	29.1284
199.175	29.2169
199.339	29.0851
199.503	29.1735
199.667	29.318
199.831	29.4853
199.996	29.5594
200.16	29.6789
200.324	29.7451
200.488	29.8592
200.652	30.0993
200.817	30.1088
200.981	30.3457
201.145	30.1948
201.309	29.8648
201.473	29.8723
201.638	29.9839
201.802	30.0452
201.966	29.9688
202.13	30.2274
202.294	29.9717
202.459	29.9353
202.623	29.9951
202.787	29.8842
202.951	29.8503
203.115	29.8381
203.28	29.9937
203.444	30.2201
203.608	30.4203
203.772	30.5014
203.936	30.2959
204.101	30.2859
204.265	30.5692
204.429	30.7248
204.593	30.8655
204.757	30.7914
204.922	30.8051
205.086	30.7691
205.25	30.6664
205.414	30.4144
205.578	30.2422
205.743	30.111
205.907	29.8949
206.071	29.7774
206.235	29.7018
206.399	29.5702
206.564	29.4641
206.728	29.3506
206.892	29.6055
207.056	29.5272
207.22	29.8058
207.385	30.0935
207.549	30.1765
207.713	30.2982
207.877	30.0174
208.041	29.8605
208.206	29.789
208.37	29.6909
208.534	29.7185
208.698	29.4723
208.862	29.4194
209.027	29.1761
209.191	29.3795
209.355	29.2703
209.519	29.4648
209.683	29.5903
209.848	29.417
210.012	29.2934
210.176	29.2572
210.34	29.1925
210.504	29.2928
210.669	28.9214
210.833	28.7696
210.997	28.7918
211.161	28.8263
211.325	28.8752
211.49	28.5778
211.654	28.1269
211.818	28.0918
211.982	28.1427
212.146	27.951
212.311	28.0108
212.475	27.9686
212.639	27.896
212.803	27.6853
212.967	27.6173
213.132	27.8266
213.296	27.9499
213.46	28.0742
213.624	27.9185
213.788	27.8159
213.953	27.9138
214.117	27.9076
214.281	27.9922
214.445	28.0608
214.609	28.0114
214.774	28.0892
214.938	28.0263
215.102	27.7237
215.266	27.4921
215.43	27.65
215.595	27.7472
215.759	27.7562
215.923	27.7072
216.087	27.7767
216.251	27.746
216.416	27.7367
216.58	27.5756
216.744	27.4002
216.908	27.2977
217.072	27.2662
217.237	27.3473
217.401	27.4032
217.565	27.5316
217.729	27.5611
217.893	27.6785
218.058	27.9375
218.222	27.9715
218.386	27.9187
218.55	27.7704
218.714	27.7015
218.879	27.7568
219.043	27.832
219.207	27.7428
219.371	27.8246
219.535	27.7854
219.7	27.7421
219.864	27.6288
220.028	27.6006
220.192	27.6225
220.356	27.7699
220.521	27.7582
220.685	27.5143
220.849	27.6213
221.013	27.6361
221.177	27.5328
221.342	27.5232
221.506	27.6842
221.67	27.692
221.834	27.6663
221.998	27.7474
222.163	27.8724
222.327	27.9292
222.491	28.0521
222.655	27.9319
222.819	27.9713
222.984	27.8545
223.148	27.668
223.312	27.6468
223.476	27.5207
223.64	27.4484
223.805	27.3412
223.969	27.5134
224.133	27.6049
224.297	27.3794
224.461	27.2387
224.626	27.0846
224.79	26.9887
224.954	27.0191
225.118	27.0723
225.282	27.057
225.447	27.0396
225.611	27.119
225.775	27.1578
225.939	27.0344
226.103	27.0069
226.268	26.9892
226.432	26.9058
226.596	26.9379
226.76	26.9741
226.924	26.8076
227.089	27.1265
227.253	27.323
227.417	27.8251
227.581	27.9259
227.745	28.2562
227.91	28.4572
228.074	28.6039
228.238	28.5815
228.402	28.5662
228.566	28.5747
228.731	28.6913
228.895	28.8236
229.059	29.1948
229.223	29.3247
229.387	29.2246
229.552	29.0164
229.716	29.0257
229.88	28.9611
230.044	29.0509
230.208	29.4283
230.373	29.455
230.537	29.4633
230.701	29.3809
230.865	29.2378
231.029	29.0043
231.194	28.9297
231.358	28.8436
231.522	28.7846
231.686	28.832
231.85	29.0049
232.015	28.9125
232.179	29.0128
232.343	29.0758
232.507	29.1225
232.671	29.2031
232.836	29.1296
233	29.0158
233.164	29.1107
233.328	28.9853
233.492	28.8938
233.657	28.7607
233.821	28.6774
233.985	28.5235
234.149	28.7765
234.313	29.0598
234.478	28.971
234.642	28.6969
234.806	28.616
234.97	28.6373
235.134	28.746
235.299	28.6943
235.463	28.3311
235.627	28.2931
235.791	28.342
235.955	28.4229
236.12	28.3677
236.284	28.5763
236.448	28.4647
236.612	28.4931
236.776	28.5496
236.941	28.6834
237.105	28.8474
237.269	29.066
237.433	29.1357
237.597	29.1808
237.762	29.1634
237.926	28.8784
238.09	28.8067
238.254	28.6047
238.418	28.9177
238.583	29.0696
238.747	29.1077
238.911	29.1213
239.075	29.0988
239.239	29.1424
239.404	29.2018
239.568	29.1473
239.732	29.0244
239.896	29.0246
240.06	29.1073
240.225	29.0953
240.389	29.0551
240.553	29.1061
240.717	29.1529
240.881	28.9478
241.046	28.8793
241.21	28.9218
241.374	29.0036
241.538	29.1962
241.702	29.1411
241.867	29.2273
242.031	29.1842
242.195	29.056
242.359	28.9098
242.523	28.748
242.688	28.9825
242.852	29.1384
243.016	29.0095
243.18	29.1301
243.344	29.2507
243.509	29.1782
243.673	29.0953
243.837	29.1852
244.001	29.2097
244.165	29.2266
244.33	29.0906
244.494	29.0421
244.658	29.077
244.822	29.1524
244.986	29.0759
245.151	29.1835
245.315	29.3756
245.479	29.0724
245.643	29.0242
245.807	28.9734
245.972	28.9048
246.136	28.9626
246.3	28.8384
246.464	28.9808
246.628	28.9302
246.793	28.6848
246.957	28.6087
247.121	28.5749
247.285	28.4322
247.449	28.197
247.614	28.2232
247.778	28.4288
247.942	28.6192
248.106	28.6449
248.27	28.6103
248.435	28.4383
248.599	28.281
248.763	28.446
248.927	28.2338
249.091	28.1193
249.256	28.1521
249.42	28.3127
249.584	28.2229
249.748	28.174
249.912	28.2592
250.077	28.1172
250.241	28.1021
250.405	27.9654
250.569	28.2289
250.733	28.6814
250.898	28.6981
251.062	28.5609
251.226	28.5605
251.39	28.4045
251.554	28.2991
251.719	28.7183
251.883	28.8982
252.047	28.9739
252.211	29.4376
252.375	29.5832
252.54	29.6666
252.704	29.5928
252.868	29.5948
253.032	29.3542
253.196	29.2533
253.361	29.4811
253.525	29.5149
253.689	29.3085
253.853	29.2882
254.017	29.2404
254.182	28.9601
254.346	28.7526
254.51	28.6427
254.674	28.5966
254.838	28.4764
255.003	28.4538
255.167	28.2872
255.331	28.1
255.495	28.0343
255.659	28.1852
255.824	28.1937
255.988	28.3121
256.152	28.1665
256.316	28.1203
256.48	28.242
256.645	28.2201
256.809	28.1148
256.973	28.1706
257.137	28.3013
257.301	28.3818
257.466	28.4477
257.63	28.5307
257.794	28.3978
257.958	28.4297
258.122	28.4992
258.287	28.1834
258.451	28.3162
258.615	28.2168
258.779	28.0071
258.943	27.7385
259.108	27.6207
259.272	27.6895
259.436	27.6076
259.6	27.5279
259.764	27.4634
259.929	27.4624
260.093	27.5726
260.257	27.4576
260.421	27.4808
260.585	27.6109
260.75	27.6122
260.914	27.6474
261.078	27.8007
261.242	27.8572
261.406	27.8938
261.571	28.0542
261.735	28.2049
261.899	28.164
262.063	28.1317
262.227	28.2948
262.392	28.4174
262.556	28.1321
262.72	27.9554
262.884	27.9853
263.048	27.9857
263.213	28.1086
263.377	28.1411
263.541	27.7935
263.705	27.7514
263.869	27.6363
264.034	27.5957
264.198	27.6345
264.362	27.6035
264.526	27.6889
264.69	27.6824
264.855	27.3834
265.019	27.1993
265.183	27.0874
265.347	27.0805
265.511	27.0146
265.676	27.007
265.84	26.9734
266.004	27.1457
266.168	27.3935
266.332	27.4898
266.497	27.4403
266.661	27.3222
266.825	27.538
266.989	27.5312
267.153	27.3919
267.318	27.4901
267.482	27.5419
267.646	27.4311
267.81	27.519
267.974	27.5667
268.139	27.4775
268.303	27.383
268.467	27.2358
268.631	27.3088
268.795	26.9741
268.96	26.8922
269.124	26.8597
269.288	26.7743
269.452	26.6704
269.616	26.696
269.781	26.6076
269.945	26.4353
270.109	26.4671
270.273	26.498
270.437	26.6451
270.602	26.8781
270.766	26.9003
270.93	26.8925
271.094	26.9742
271.258	27.0843
271.423	27.1242
271.587	27.2337
271.751	27.4332
271.915	27.4389
272.079	27.383
272.244	27.2462
272.408	27.4747
272.572	27.6192
272.736	27.5446
272.9	27.7415
273.065	27.794
273.229	27.9051
273.393	27.6875
273.557	27.4431
273.721	27.5951
273.886	27.8052
274.05	27.8571
274.214	27.9523
274.378	27.7872
274.542	27.717
274.707	27.779
274.871	27.7604
275.035	27.7879
275.199	27.74
275.363	27.7079
275.528	27.6388
275.692	27.4221
275.856	27.3213
276.02	27.5163
276.184	27.5997
276.349	27.481
276.513	27.1958
276.677	27.2427
276.841	26.961
277.005	26.843
277.17	26.6575
277.334	26.5548
277.498	26.4213
277.662	26.4002
277.826	26.5559
277.991	26.4368
278.155	26.2152
278.319	25.9309
278.483	25.7617
278.647	25.8451
278.812	25.8856
278.976	26.0177
279.14	25.8531
279.304	25.6764
279.468	25.6548
279.633	25.4443
279.797	25.1307
279.961	24.9722
280.125	24.7681
280.289	24.9652
280.454	25.2665
280.618	25.3005
280.782	25.2691
280.946	25.3101
281.11	25.0997
281.275	24.8964
281.439	24.8463
281.603	25.0416
281.767	25.0378
281.931	24.7538
282.096	24.4978
282.26	24.4489
282.424	24.343
282.588	24.3706
282.752	24.3587
282.917	24.328
283.081	24.231
283.245	24.3008
283.409	24.3895
283.573	24.2582
283.738	24.0433
283.902	24.0429
284.066	24.1493
284.23	24.0852
284.394	23.9502
284.559	23.8045
284.723	23.7402
284.887	24.0968
285.051	24.0619
285.215	23.9974
285.38	24.0022
285.544	24.1774
285.708	23.958
285.872	24.0321
286.036	23.8967
286.201	23.9787
286.365	24.01
286.529	23.9054
286.693	23.7985
286.857	23.6589
287.022	23.5909
287.186	23.6368
287.35	23.7628
287.514	23.8744
287.678	23.7951
287.843	23.413
288.007	23.2981
288.171	23.2825
288.335	23.548
288.499	23.6065
288.664	23.5008
288.828	23.3465
288.992	23.4805
289.156	23.4547
289.32	23.4439
289.485	23.4821
289.649	23.4957
289.813	23.3586
289.977	23.3459
290.141	23.365
290.306	23.377
290.47	23.3499
290.634	23.2342
290.798	23.0082
290.962	22.8323
291.127	22.625
291.291	22.5826
291.455	22.8248
291.619	22.939
291.783	23.1217
291.948	23.1616
292.112	22.9645
292.276	22.7199
292.44	22.9666
292.604	22.9764
292.769	22.7739
292.933	22.5999
293.097	22.3642
293.261	22.1902
293.425	21.9917
293.59	22.1385
293.754	22.1097
293.918	22.0392
294.082	21.7951
294.246	21.6277
294.411	21.6932
294.575	21.596
294.739	21.3465
294.903	21.5023
295.067	21.532
295.232	21.516
295.396	21.5468
295.56	21.794
295.724	22.0016
295.888	22.0745
296.053	22.1806
296.217	22.2972
296.381	22.4677
296.545	22.4845
296.709	22.3479
296.874	22.5258
297.038	22.6337
297.202	22.4814
297.366	22.2744
297.53	22.2687
297.695	22.2114
297.859	22.3066
298.023	22.2659
298.187	22.1942
298.351	22.5665
298.516	22.7684
298.68	22.6356
298.844	22.4827
299.008	22.7197
299.172	22.9299
299.337	22.876
299.501	22.8788
299.665	22.94
299.829	22.9974
299.993	22.7307
300.158	22.5574
300.322	22.5661
300.486	22.4964
300.65	22.6046
300.814	22.9289
300.979	23.0689
301.143	23.0118
301.307	22.7511
301.471	22.6081
301.635	22.1044
301.8	21.9825
301.964	22.0165
302.128	21.842
302.292	21.8537
302.456	21.9753
302.621	22.0066
302.785	22.0241
302.949	21.9402
303.113	21.8805
303.277	21.8324
303.442	21.7871
303.606	22.0616
303.77	22.2331
303.934	22.3041
304.098	22.3627
304.263	22.526
304.427	22.7073
304.591	22.9644
304.755	23.5351
304.919	23.8822
305.084	23.8999
305.248	23.8329
305.412	23.7401
305.576	24.0656
305.74	24.0534
305.905	23.8787
306.069	23.8063
306.233	23.6867
306.397	23.6519
306.561	23.4097
306.726	23.1794
306.89	23.1292
307.054	23.1146
307.218	23.1604
307.382	23.3385
307.547	23.3118
307.711	23.6622
307.875	23.6978
308.039	23.8508
308.203	23.7667
308.368	23.8123
308.532	23.8574
308.696	23.8926
308.86	23.9843
309.024	24.0018
309.189	23.8909
309.353	23.5907
309.517	23.6054
309.681	23.6597
309.845	23.2966
310.01	22.9608
310.174	22.8503
310.338	22.8695
310.502	22.8402
310.666	22.8134
310.831	22.719
310.995	22.6464
311.159	22.6406
311.323	22.7664
311.487	22.7304
311.652	22.6825
311.816	22.7342
311.98	22.8787
312.144	23.0452
312.308	23.0118
312.473	23.1938
312.637	23.1802
312.801	22.8229
312.965	23.0678
313.129	23.0541
313.294	23.0193
313.458	23.104
313.622	22.9952
313.786	22.8531
313.95	22.7431
314.115	23.0167
314.279	23.1731
314.443	23.2424
314.607	23.3185
314.771	23.1271
314.936	23.0011
315.1	22.9933
315.264	22.9156
315.428	22.8942
315.592	22.9654
315.757	22.9684
315.921	23.0462
316.085	23.2251
316.249	23.086
316.413	22.9993
316.578	23.1911
316.742	23.0166
316.906	22.622
317.07	22.6929
317.234	22.5365
317.399	22.4229
317.563	22.4977
317.727	22.4482
317.891	22.505
318.055	22.5702
318.22	22.7776
318.384	22.7573
318.548	22.9023
318.712	23.2431
318.876	23.4249
319.041	23.3904
319.205	23.4431
319.369	23.5264
319.533	23.5844
319.697	23.4318
319.862	23.1157
320.026	22.9897
320.19	22.8422
320.354	22.7158
320.518	22.701
320.683	22.5989
320.847	22.57
321.011	22.6134
321.175	22.4298
321.339	22.3446
321.504	22.293
321.668	22.3945
321.832	22.4194
321.996	22.4283
322.16	22.3545
322.325	22.29
322.489	22.1004
322.653	21.8669
322.817	21.8416
322.981	21.9772
323.146	21.8081
323.31	21.7877
323.474	21.7772
323.638	21.7132
323.802	21.8211
323.967	22.025
324.131	21.9527
324.295	21.7783
324.459	21.5481
324.623	21.4262
324.788	21.5262
324.952	21.6241
325.116	21.8806
325.28	21.9157
325.444	21.8319
325.609	21.7732
325.773	21.7758
325.937	21.7711
326.101	21.5136
326.265	21.3648
326.43	21.3841
326.594	21.4716
326.758	21.6538
326.922	21.9459
327.086	21.939
327.251	21.8096
327.415	21.8751
327.579	21.9975
327.743	22.0352
327.907	22.0028
328.072	21.9122
[truncated: 1,278 more rows]

## Sheet: 4f
x(nm)	z(nm)
415	20
404	20
379	20
371	20
345	20
384	20
386	20
421	20
401	20
387	20
406	20
393	20
400	20
402	20
359	20
421	20
434	20
448	20
461	20
470	20
482	20
465	20
456	20
383	20
389	20
365	20
354	20
349	20
358	20
367	20
383	20
370	20
337	20
331	20
338	20
325	20
295	20
369	20
360	20
373	20
394	20
381	20
421	20
451	20
458	20
481	20
505	20
478	20
442	20
423	20
405	20
401	20
391	20
388	20
435	20
425	20
411	20
388	20
385	20
449	20
468	20
482	20
484	20
421	20
405	20
468	20
450	20
463	20
427	20
405	20
383	20
375	20
307	20
296	20
332	20
313	20
299	20
278	20
255	20
263	20
244	20
249	20
226	20
285	20
306	20
314	20
346	20
205	20
371	20
432	20
198	21
204	21
177	21
180	21
180	21
169	21
162	21
201	21
188	21
227	21
230	21
222	21
235	21
231	21
236	21
250	21
250	21
285	21
261	21
182	21
183	21
165	21
204	21
221	21
210	21
277	21
282	21
351	21
358	21
333	21
308	21
381	21
347	21
327	21
282	21
259	21
236	21
232	21
224	21
215	21
202	21
232	21
236	21
226	21
228	21
277	21
279	21
251	21
260	21
254	21
309	21
134	21
108	21
77	21
56	21
16	21
28	21
76	21
71	21
94	21
106	21
156	21
152	21
150	21
174	21
191	21
137	21
154	21
151	21
179	21
303	21
288	21
285	21
327	21
327	21
320	21
299	21
275	21
241	21
369	21
350	21
329	21
192	22
195	22
157	22
180	22
176	22
161	22
161	22
124	22
100	22
106	22
92	22
69	22
53	22
48	22
58	22
58	22
76	22
94	22
127	22
115	22
121	22
136	22
117	22
218	22
207	22
242	22
330	22
299	22
289	22
264	22
363	22
331	22
304	22
294	22
167	23
114	23
110	23
57	23
50	23
50	23
70	24
87	25
37	26
47	26

## Sheet: 4h
distance (nm)	height (nm)
0	19.1551
1.6	18.2693
3.2	18.5671
4.8	20.4437
6.4	18.715
8	20.389
9.6	18.9427
11.2	19.1409
12.8	19.4859
14.4	19.4435
16	21.4843
17.6	21.4136
19.2	20.8833
20.8	23.4647
22.4	22.2254
24	19.848
25.6	21.5475
27.2	22.3252
28.8	22.0025
30.4	21.5739
32	19.2699
33.6	22.2136
35.2	21.9855
36.8	18.7659
38.4	22.2401
40	23.7943
41.6	20.0698
43.2	20.6484
44.8	21.3497
46.4	20.3691
48	21.2707
49.6	20.6401
51.2	21.0594
52.8	19.803
54.4	19.6367
56	19.4621
57.6	19.1561
59.2	18.5598
60.8	20.1022
62.4	20.6718
64	18.0032
65.6	20.9378
67.2	20.1411
68.8	19.2204
70.4	20.7703
72	18.6554
73.6	18.049
75.2	20.6514
76.8	19.953
78.4	18.4355
80	20.5304
81.6	19.8405
83.2	20.4896
84.8	19.9645
86.4	20.0994
88	20.6557
89.6	21.555
91.2	18.3144
92.8	19.5208
94.4	20.5493
96	19.2043
97.6	17.9482
99.2	21.9693
100.8	19.9008
102.4	18.8756
104	23.2653
105.6	22.9413
107.2	19.0239
108.8	20.4313
110.4	20.8084
112	21.9863
113.6	20.4744
115.2	21.2958
116.8	21.4025
118.4	22.0274
120	19.6627
121.6	17.6321
123.2	20.0717
124.8	20.9123
126.4	21.2782
128	20.5217
129.6	19.2152
131.2	18.3762
132.8	20.6524
134.4	20.1574
136	20.7401
137.6	21.5266
139.2	20.8602
140.8	20.5317
142.4	21.2136
144	21.4318
145.6	20.9387
147.2	22.3792
148.8	20.8924
150.4	21.0768
152	21.8661
153.6	19.4555
155.2	20.2458
156.8	20.7701
158.4	20.2542
160	18.7953
161.6	20.4883
163.2	19.828
164.8	20.0611
166.4	19.6584
168	19.7099
169.6	18.1189
171.2	17.4912
172.8	20.3102
174.4	22.1274
176	18.7782
177.6	20.1995
179.2	20.0429
180.8	18.2812
182.4	18.9789
184	19.6631
185.6	20.7863
187.2	20.1221
188.8	18.3074
190.4	19.9772
192	20.3674
193.6	19.6694
195.2	18.3072
196.8	17.3498
198.4	19.8849
200	20.4375
201.6	20.1616
203.2	20.8535
204.8	22.4783
206.4	21.1448
208	20.6425
209.6	19.6107
211.2	20.1834
212.8	21.3853
214.4	20.9026
216	20.9277
217.6	18.504
219.2	18.7323
220.8	19.7138
222.4	20.1588
224	21.4544
225.6	20.6301
227.2	21.307
228.8	20.8089
230.4	20.1273
232	19.2049
233.6	17.9163
235.2	17.1621
236.8	18.0458
238.4	20.3417
240	21.4372
241.6	20.0692
243.2	21.2717
244.8	22.0482
246.4	18.4782
248	18.8467
249.6	18.858
251.2	19.5107
252.8	19.8854
254.4	20.328
256	20.2315
257.6	19.7667
259.2	21.7493
260.8	20.6819
262.4	20.5368
264	18.9474
265.6	20.3999
267.2	20.3888
268.8	18.5568
270.4	18.0534
272	19.9133
273.6	21.5687
275.2	19.3773
276.8	19.0912
278.4	18.5093
280	20.469
281.6	23.8108
283.2	20.1151
284.8	18.6655
286.4	19.8409
288	20.321
289.6	19.1845
291.2	22.1212
292.8	22.5011
294.4	21.875
296	19.9283
297.6	20.381
299.2	21.488
300.8	18.8634
302.4	19.3242
304	21.7296
305.6	21.4346
307.2	23.3623
308.8	20.8967
310.4	21.3998
312	18.8613
313.6	21.2127
315.2	22.1783
316.8	20.1118
318.4	20.2548
320	19.4029
321.6	21.2048
323.2	21.0722
324.8	21.1493
326.4	19.2374
328	19.2934
329.6	19.4736
331.2	19.849
332.8	21.2256
334.4	21.5812
336	20.4232
337.6	21.4512
339.2	22.0014
340.8	21.3257
342.4	20.126
344	22.8395
345.6	20.0948
347.2	22.4099
348.8	20.914
350.4	22.5382
352	22.3187
353.6	19.8022
355.2	19.221
356.8	20.816
358.4	21.2856
360	21.1664
361.6	19.1788
363.2	20.6884
364.8	21.9791
366.4	20.6118
368	20.3854
369.6	19.3139
371.2	18.3635
372.8	17.7916
374.4	22.2141
376	20.4415
377.6	17.9647
379.2	22.0911

## Sheet: 4i
defocus range (nm): RG	defocus range (nm): UFG
93.2	66.3
64	44.5
32.2	40.7
53.9	52.2
37	50
46.3	49.7
73.9	37.8
75.8	23.3
80.4	36.9
77.9	22.1
104.2	31.9
64.3	45.3
108	62.6
95.6	53.5
103.7	22.2
73	38.2
97	13.4
67.8	21.5
91.5	37.5
52.3	42.4
68	46
76	23.4
79.3	21
54.9	16.3
83.3	25.2
57	37.6
124	45
105.6	39
90.4	29.6
54.9	21.9
26.9	34
63.6	50.8
67.6	51.2
66	48.7
71.2	38
63.4	38.6
121.2	45.6
53.1	30.9
78.6	43.9
87.5	32.7
55.5	64.1
69.7	47.1
96.6	48
88.2	77.4
86.5	38.8
110	27.3
88.1	46.6
88.4	46.9
86.8	39
116.4	39.5
91	42.3
89.5	35.7
104.2	41
117.8	39.4
65.5	42.7
78.2	45.3
103.8	45.9
51.6	32.5
65.2	53.4
58.4	27.6
71.7	40.4
45.6	52.9
120.5	45.1
90.5	92.9
77.2	33.1
122.5	112.8
94.4	41.2
35.1	31.4
78.2	37.5
70.4	30.4
59	48.4
111.3	29.4
5	31
70.7	36.9
30.9	30.4
82	31.7
55.5	27.9
48.1	39.7
85.3	30.2
68.4	53.5
136.8	49.1
53.9	34.5
183.7	48.9
93.8	28.5
51.7	32
84	38
86.3	21.2
71.7	23.4
107.2	39.1
142.7	41
119.3	36.1
124.5	26.6
27.1	37.5
74.4	40.4
133.1	21.1
122.7	31.4
47.2	21.2
128.1	19.7
190.1	29.9
41.2	23.3
176.8	27.7
76.7	35.3
55.4	23.5
124.5	45.1
65.7	18.9
81.6	37.2
82	24.1
64.7	36.8
92.1	22
68.5	48.1
64.5	24.1
116.8	39.9
62	46.7
48.8	42.8
64.5	66.9
81.5	53.4
88.7	57.6
60.9	39.4
68.2	47.3
87	40.7
114.2	44.5
86.7	45.4
44.3	34.3
72.1	44.5
132.7	41.6
127.1	38.5
71.1	63
217.1	38.6
96.4	37.5
141.5	32.3
92.5	32.9
40.5	55.4
66.9	18.8
49.4	25.1
46.1	32.8
142.2	26.2
179.1	35.1
60.1	21.5
68.2	23.3
60.4	26.4
198.3	34.4
246.1	37.4
62.2	30.6
108.2	16.6
84.8	29.6
104.9	27.2
96.7	29.5
64.2	59.3
153.8	47.8
125.2	40.6
88.9	26.8
160	46.4
76.6	37.7
157.9	24.3
82.3	33
64.3	29.6
129.8	42.4
82.4	29.6
157.2	33
51.7	44.9
40.8	35.7
63	33.6
62.9	35.3
87	34.7
56.1	22.9
51.3	15.3
47.4	33.4
62.8	33.8
79.1	28.8
86.2	64.1
105.8	33.8
71.3	27.6
109.5	20.2
80	22.1
65.3	25.5
65.5	40.7
72.9	34.3
114.2	20.9
150.8	31.6
64.1	31.4
128.4	44.5
70.8	22.2
87.3	22.6
70.3	32.2
89.8	74.9
47.6	31.7
61.5	52
61.4	48.6
120.1	34.9
91.6	62.3
170.8	40.4
96	96.7
111	83.7
128.9	91.7
65.7	69.4
187.9	27.4
99.4	36.3
56.9	25.1
46.3	31
138.1	41.5
54.4	32.9
83.3	30.5
45	38.7
35.6	31.6
115.5	33.7
96.2	22.1
60.2	69.4
49.2	52.9
38.5	44.6
151.3	30.1
54.8	40.7
202.2	53.6
45.6	32.6
55.6	38.9
62.9	24.1
55.3	41.5
62.2	36.5
104.5	17.3
132.7	46.4
46.5	24.6
127.8	23.3
70.5	29.7
94.3	62.3
80.3	46.2
72.6	32.6
31.3	32.5
102.5	13.6
100	19.7
103.7	40.6
95.6	42.7
49	50.2
86.2	63.2
56.5	71.4
115.5	68.3
90.4	59.4
105.7	46.2
81.9	68.8
78.5	67.2
62.9	51.2
101.3	59.6
40.7	49.6
79.4	97.5
94.3	61.5
106.3	60.1
59.6	84.3
73.9	69.2
72.1	68.3
71.3	50.7
44.7	60.3
84.5	50.3
72.2	42.9
86	47.5
97.9	34.5
70.2	41.5
49.8	32.5
98.1	48.8
92.8	24.7
77.6	21.7
82.1	22.7
43.3	24.4
50	29.9
54.9	35.9
83.3	49.1
91.3	34.9
64.9	41.5
69.8	52.7
77.2	49.3
130.7	45.1
101	51.4
37.2	46.7
122.2	43.4
74.9	44.2
135.4	58.9
103	52
89.6	38.7
58.3	36.3
70.3	33.9
86	46.7
68	33.8
86.9	45.9
61.4	27
91.3	27.5
73.3	40
86.4	31.6
56.1	37.3
120.8	34.7
70.4	41.7
78.3	31
43	41.3
108.8	42.4
109.5	18.2
26.6	28
71.7	40.5
59.8	33.6
142.1	49.4
150.6	81.9
62.2	67.4
134.6	41.6
43.3	38.6
189.6	45.2
117.6	45.4
46.3	36.5
73.2	30.6
33.3	45.8
44.1	85
46	41.4
52.5	52.9
67.9	52.9
64.5	62.4
39	63.7
86.1	45.5
52.8	38.9
38.7	31.9
68.5
90.5
49.9
113.4
50.1
118.7
41.9
60.2
79.5
86.7
79

## Sheet: 4j
electron dose (e-/Å2)	1.5625	3.125	4.6875	6.25	7.8125	9.375	10.9375	12.5	14.0625	15.625	17.1875	18.75	20.3125
particle displacement (Å) of UFG	0	1.48291	1.01824	0.618359	0.615137	0.81788	1.14754	1.52835	2.00739	2.47685	3.02798	3.65188	4.319
particle displacement (Å) of UFG	0	2.67421	2.59508	2.08432	1.88824	2.02551	2.29619	2.70386	3.16052	3.7242	4.28548	4.94831	5.63789
particle displacement (Å) of UFG	0	3.1519	2.73794	2.01389	1.88015	2.12824	2.5654	3.28332	3.97568	4.87595	5.77305	6.84991	7.6626
particle displacement (Å) of RG	0	4.42794	6.05223	8.62156	11.6843	14.462	16.7585	18.988	20.6947	22.6709	23.6756	25.185	26.0662
particle displacement (Å) of RG	0	2.08777	2.88975	4.56262	5.85034	7.14923	8.2272	9.1601	9.9482	10.7637	11.1647	12.1199	12.7765
particle displacement (Å) of RG	0	1.50027	2.05512	3.2878	4.35221	5.13189	5.65859	6.30517	6.80889	7.22302	7.39076	8.23661	8.56861

## Sheet: 4k
1/resolution2 (1/Å2)	ln(Amplitudes): UFG	ln(Amplitudes): RG
0	-12.4982	-11.6522
1.62172e-05	-8.54259	-8.7436
6.48689e-05	-9.42481	-9.77162
0.000145955	-9.85007	-10.012
0.000259476	-9.99306	-10.1503
0.000405431	-10.7873	-10.995
0.00058382	-10.6799	-10.8494
0.000794644	-11.1605	-11.3771
0.001038	-11.3493	-11.5218
0.001314	-11.6359	-11.8129
0.001622	-11.8023	-11.9618
0.001962	-11.9302	-12.1478
0.002335	-11.855	-12.0599
0.002741	-12.1128	-12.2697
0.003179	-12.1723	-12.2615
0.003649	-12.2792	-12.386
0.004152	-12.3536	-12.4846
0.004687	-12.354	-12.5088
0.005254	-12.5085	-12.6921
0.005854	-12.5697	-12.7393
0.006487	-12.5173	-12.6887
0.007152	-12.4473	-12.6046
0.007849	-12.3885	-12.5223
0.008579	-12.2811	-12.4324
0.009341	-12.3641	-12.5471
0.010136	-12.5004	-12.653
0.010963	-12.491	-12.6483
0.011822	-12.5089	-12.66
0.012714	-12.5528	-12.7163
0.013639	-12.5629	-12.747
0.014596	-12.6514	-12.8391
0.015585	-12.7311	-12.9484
0.016606	-12.796	-12.9863
0.017661	-12.802	-13.0195
0.018747	-12.9168	-13.159
0.019866	-13.0651	-13.3339
0.021018	-13.119	-13.3695
0.022201	-13.108	-13.3685
0.023418	-13.1407	-13.4496
0.024666	-13.1829	-13.4858
0.025948	-13.1744	-13.4678
0.027261	-13.1402	-13.475
0.028607	-13.1811	-13.5242
0.029986	-13.1614	-13.4758
0.031397	-13.0624	-13.3798
0.03284	-12.9914	-13.3495
0.034316	-12.9634	-13.3142
0.035824	-12.8598	-13.2326
0.037364	-12.8066	-13.1777
0.038938	-12.7733	-13.1472
0.040543	-12.7476	-13.1265
0.042181	-12.76	-13.1572
0.043851	-12.7244	-13.1339
0.045554	-12.7367	-13.1592
0.047289	-12.7606	-13.2138
0.049057	-12.8169	-13.2642
0.050857	-12.8572	-13.3332
0.05269	-12.8857	-13.3756
0.054555	-12.9138	-13.4239
0.056452	-12.9755	-13.5194
0.058382	-13.0707	-13.6186
0.060344	-13.1177	-13.6964
0.062339	-13.1477	-13.7381
0.064366	-13.1965	-13.7785
0.066426	-13.2207	-13.8448
0.068518	-13.2928	-13.8861
0.070642	-13.356	-13.9553
0.072799	-13.3648	-14.0033
0.074988	-13.3752	-14.034
0.07721	-13.4239	-14.0721
0.079464	-13.5026	-14.1394
0.081751	-13.5531	-14.209
0.08407	-13.6035	-14.2436
0.086422	-13.6387	-14.2847
0.088806	-13.74	-14.3824
0.091222	-13.7934	-14.4574
0.093671	-13.8218	-14.4679
0.096152	-13.8593	-14.5078
0.098666	-13.8871	-14.5901
0.101212	-13.9367	-14.6476
0.10379	-14.0064	-14.7342
0.106401	-14.0486	-14.5927
0.109045	-14.0653	-14.6065
0.11172	-14.1266	-14.73
0.114429	-14.1524	-14.766
0.117169	-14.2157	-14.9038
0.119943	-14.3139	-15.0885
0.122748	-14.3502	-15.2566
0.125586	-14.348	-15.6217
0.128457	-14.3281	-15.6038
0.13136	-14.3799	-15.0275
0.134295	-14.4721	-15.0882
0.137263	-14.4749	-15.2448
0.140263	-14.4606	-15.3055
0.143295	-14.4741	-15.2279
0.14636	-14.5815	-15.843
