# Supplementary material for: Uniform thin ice on ultraflat graphene for high-resolution cryo-EM
Source: Nat Methods. 2022 Dec 15;20(1):123–30. doi: 10.1038/s41592-022-01693-y (PMC9834055; doi:10.1038/s41592-022-01693-y)
Supplement: Source Data Extended Data Fig. 1 — Statistical source data for Extended Data Fig. 1c,f. [file 41592_2022_1693_MOESM7_ESM.xlsx]

## Sheet: ED_1c
Distance(nm)	Height(nm)
0	-5.82494
0.01953	-6.49724
0.03906	-7.56806
0.05859	-6.77486
0.07813	-6.33695
0.09766	-6.78703
0.11719	-6.70465
0.13672	-6.44498
0.15625	-6.71818
0.17578	-5.39363
0.19531	-4.33564
0.21484	-5.40847
0.23438	-5.94889
0.25391	-6.93341
0.27344	-5.87629
0.29297	-2.6888
0.3125	2.00769
0.33203	4.39576
0.35156	3.23257
0.37109	1.44773
0.39063	-0.86997
0.41016	-0.96853
0.42969	-1.77747
0.44922	-3.38563
0.46875	-3.83997
0.48828	-2.96284
0.50781	-2.97371
0.52734	-3.60624
0.54688	-3.35124
0.56641	-2.38626
0.58594	0.08769
0.60547	2.38388
0.625	5.21249
0.64453	5.11127
0.66406	4.29966
0.6836	4.37556
0.70313	2.76447
0.72266	1.06442
0.74219	0.87331
0.76172	-0.11699
0.78125	-0.39732
0.80078	-0.85539
0.82031	-0.24839
0.83985	1.15734
0.85938	0.07716
0.87891	-0.82572
0.89844	0.49062
0.91797	1.00771
0.9375	0.37051
0.95703	0.62083
0.97656	2.29135
0.9961	3.16269
1.01563	1.72559
1.03516	1.79748
1.05469	0.00484
1.07422	-1.25533
1.09375	-1.628
1.11328	-1.29068
1.13281	-1.39745
1.15235	-1.14933
1.17188	-0.99022
1.19141	0.32275
1.21094	2.7008
1.23047	6.14393
1.25	5.14805
1.26953	3.61931
1.28906	2.53423
1.3086	-0.14905
1.32813	-0.96825
1.34766	-0.63361
1.36719	0.05593
1.38672	1.81055
1.40625	1.43432
1.42578	1.7681
1.44531	3.16695
1.46485	3.41149
1.48438	4.36601
1.50391	3.10091
1.52344	2.6346
1.54297	2.52315
1.5625	1.34616
1.58203	1.41184
1.60156	2.63134
1.6211	7.31289
1.64063	11.9054
1.66016	6.46611
1.67969	4.57758
1.69922	6.23986
1.71875	6.57028
1.73828	6.36783
1.75782	5.54373
1.77735	5.69595
1.79688	5.2265
1.81641	3.6915
1.83594	4.46447
1.85547	3.37291
1.875	1.57095
1.89453	1.72181
1.91407	1.25102
1.9336	2.73311
1.95313	3.68228
1.97266	3.74349
1.99219	5.66874
2.01172	5.99582
2.03125	5.87881
2.05078	3.27586
2.07032	3.33595
2.08985	8.54481
2.10938	10.5575
2.12891	9.01899
2.14844	5.88222
2.16797	7.18407
2.1875	7.59791
2.20703	7.65646
2.22657	6.29436
2.2461	5.0208
2.26563	3.56948
2.28516	3.80467
2.30469	2.53044
2.32422	0.72336
2.34375	-1.17274
2.36329	-2.44764
2.38282	-1.32579
2.40235	-1.18071
2.42188	-1.39097
2.44141	-0.62491
2.46094	-0.56927
2.48047	-1.0465
2.5	-3.03315
2.51954	-2.88941
2.53907	-2.21323
2.5586	-2.42503
2.57813	-1.7493
2.59766	0.34661
2.61719	0.75558
2.63672	-0.9663
2.65625	-0.91289
2.67579	-1.56993
2.69532	-1.69451
2.71485	-1.28668
2.73438	1.42914
2.75391	2.72429
2.77344	0.73451
2.79297	-0.90037
2.8125	-1.11508
2.83204	1.15572
2.85157	2.09467
2.8711	0.90277
2.89063	0.33207
2.91016	-0.32762
2.92969	-0.3661
2.94922	-1.11501
2.96876	-2.39681
2.98829	-3.59005
3.00782	-3.54065
3.02735	-3.58024
3.04688	-3.26496
3.06641	-2.77234
3.08594	-2.54629
3.10548	-4.09596
3.12501	-5.4683
3.14454	-5.95312
3.16407	-5.9055
3.1836	-5.8581
3.20313	-5.8997
3.22266	-5.6752
3.24219	-5.27336
3.26173	-5.49319
3.28126	-5.62445
3.30079	-5.1345
3.32032	-3.93459
3.33985	-2.73488
3.35938	-2.42314
3.37891	-2.37797
3.39844	-1.26773
3.41798	-1.223
3.43751	-0.11317
3.45704	0.73009
3.47657	-0.73506
3.4961	-2.11164
3.51563	-2.06803
3.53516	-1.66952
3.55469	-0.47228
3.57423	1.07987
3.59376	1.38891
3.61329	1.8753
3.63282	2.09512
3.65235	1.51576
3.67188	-0.21795
3.69141	-2.04062
3.71094	-2.79822
3.73048	-2.66828
3.75001	-2.0947
3.76954	-1.6101
3.78907	-0.59305
3.8086	0.77884
3.82813	0.73014
3.84766	-0.82801
3.8672	-0.69963
3.88673	0.04998
3.90626	0.35543
3.92579	-0.13827
3.94532	-0.45467
3.96485	-0.86004
3.98438	-1.08811
4.00391	-0.78372
4.02344	-0.65713
4.04298	-0.53073
4.06251	-0.31581
4.08204	-0.81131
4.10157	-1.92847
4.1211	-2.60197
4.14063	-2.74303
4.16016	-2.79553
4.17969	-2.67072
4.19923	-1.83592
4.21876	-0.46868
4.23829	-1.14351
4.25782	-0.48692
4.27735	0.08067
4.29688	-1.03872
4.31642	-1.71444
4.33595	-0.70363
4.35548	1.461
4.37501	1.58359
4.39454	0.46311
4.41407	-0.83515
4.4336	-0.0918
4.45313	0.74011
4.47267	0.0626
4.4922	0.27265
4.51173	0.39368
4.53126	1.22468
4.55079	2.05549
4.57032	1.73197
4.58985	0.52047
4.60938	0.55161
4.62892	0.58253
4.64845	0.25814
4.66798	0.99882
4.68751	1.02908
4.70704	0.43767
4.72657	-0.86416
4.7461	-2.07744
4.76563	-2.22562
4.78517	-2.19648
4.8047	-2.07879
4.82423	-2.13887
4.84376	-2.11039
4.86329	-1.72703
4.88282	-1.699
4.90235	-2.11509
4.92188	-1.99873
4.94142	-1.79382
4.96095	-1.85546
4.98048	-1.651
5.00001	-1.44674
5.01954	-1.68661
5.03907	-2.37057
5.0586	-2.07823
5.07813	-3.11773
5.09767	-3.18092
5.1172	-2.97802
5.13673	-2.42023
5.15626	-1.33
5.17579	-1.30531
5.19532	-1.72473
5.21485	-1.34539
5.23438	-1.76524
5.25392	-4.1384
5.27345	-5.09136
5.29298	-6.13333
5.31251	-6.0214
5.33204	-5.82095
5.35157	-6.15338
5.3711	-6.13089
5.39063	-6.28623
5.41017	-6.35298
5.4297	-6.06487
5.44923	-5.59941
5.46876	-5.31174
5.48829	-4.49164
5.50782	-3.93807
5.52735	-2.14187
5.54688	0.27553
5.56642	2.78148
5.58595	3.77804
5.60548	5.83968
5.62501	7.01332
5.64454	6.94389
5.66407	7.58446
5.6836	7.51457
5.70314	6.64547
5.72267	6.04251
5.7422	5.7944
5.76173	5.10222
5.78126	2.36796
5.80079	1.76409
5.82032	1.60386
5.83986	1.70975
5.85939	2.79197
5.87892	2.63109
5.89845	1.13835
5.91798	1.06579
5.93751	0.19404
5.95704	-0.41159
5.97657	-0.92869
5.99611	-1.80111
6.01564	-1.69722
6.03517	-1.41601
6.0547	-1.31257
6.07423	-0.32158
6.09376	-2.61554
6.11329	-2.60152
6.13282	-2.67654
6.15236	-2.84053
6.17189	-2.4721
6.19142	-2.28142
6.21095	-1.38078
6.23048	-1.1018
6.25001	-1.53322
6.26954	-1.96489
6.28907	-1.33146
6.30861	-0.78702
6.32814	-0.86425
6.34767	0.03484
6.3672	0.31228
6.38673	1.56601
6.40626	2.02056
6.42579	1.23202
6.44533	2.21876
6.46486	3.11651
6.48439	2.3273
6.50392	1.09398
6.52345	0.038
6.54298	-0.04167
6.56251	-0.3879
6.58204	-1.267
6.60158	-1.5249
6.62111	-0.09626
6.64064	0.3556
6.66017	0.18582
6.6797	-2.29235
6.69923	-3.61669
6.71876	-6.27285
6.73829	-6.53232
6.75783	-6.61444
6.77736	-5.54268
6.79689	-3.93852
6.81642	-4.02131
6.83595	-4.99207
6.85548	-5.07532
6.87501	-3.91591
6.89454	-3.99959
6.91408	-3.10697
6.93361	-2.03702
6.95314	-3.54176
6.97267	-3.89267
6.9922	-3.35602
7.01173	-2.73083
7.03126	-2.46097
7.05079	-3.70053
7.07033	-3.96378
7.08986	-4.13846
7.10939	-2.71538
7.12892	-3.06807
7.14845	-3.50975
7.16798	-1.46591
7.18751	-1.90804
7.20704	-1.9953
7.22658	-1.37254
7.24611	-2.08168
7.26564	-3.76755
7.28517	-3.41179
7.3047	-3.76649
7.32423	-2.2571
7.34376	-2.07956
7.36329	-1.81349
7.38283	-2.70174
7.40236	-3.59016
7.42189	-3.05844
7.44142	-0.57384
7.46095	1.11153
7.48048	3.15179
7.50001	4.21528
7.51954	3.59184
7.53908	2.61304
7.55861	3.67588
7.57814	5.44869
7.59767	4.64679
7.6172	1.71403
7.63673	1.53314
7.65627	3.12751
7.6758	3.39002
7.69533	3.82987
7.71486	2.84909
7.73439	3.02215
7.75392	4.2603
7.77345	5.76456
7.79298	7.0023
7.81252	5.66529
7.83205	4.68315
7.85158	3.70081
7.87111	3.07332
7.89064	4.48749
7.91017	6.25652
7.9297	7.84779
7.94923	9.70514
7.96877	12.2725
7.9883	12.3539
8.00783	12.1688
8.02736	11.5395
8.04689	10.9101
8.06642	10.1028
8.08595	10.0055
8.10548	7.8662
8.12501	6.6144
8.14455	7.67054
8.16408	9.25912
8.18361	9.60464
8.20314	7.90808
8.22267	6.03374
8.2422	5.04694
8.26173	4.23747
8.28127	3.16146
8.3008	2.61784
8.32033	1.36383
8.33986	1.88511
8.35939	1.34083
8.37892	0.97391
8.39845	1.49452
8.41798	1.65982
8.43752	2.17996
8.45705	1.1907
8.47658	0.02368
8.49611	-2.47519
8.51564	-3.02124
8.53517	-1.96955
8.5547	-1.09562
8.57423	0.48831
8.59377	0.20769
8.6133	-1.40477
8.63283	-0.9756
8.65236	-0.54668
8.67189	-0.91694
8.69142	0.39931
8.71095	3.3133
8.73048	1.34439
8.75002	1.15079
8.76955	0.95694
8.78908	0.31901
8.80861	0.21353
8.82814	2.68232
8.84767	6.12739
8.8672	6.90897
8.88673	1.83114
8.90627	-2.2704
8.9258	-2.19968
8.94533	-2.57306
8.96486	-1.3487
8.98439	-2.61029
9.00392	-3.16191
9.02345	0.28118
9.04299	2.12609
9.06252	-1.17825
9.08205	-1.64198
9.10158	-1.48449
9.12111	-1.68233
9.14064	-4.3661
9.16017	-5.71849
9.17971	-4.31901
9.19924	-2.29834
9.21877	-1.07688
9.2383	-0.92095
9.25783	-0.58771
9.27736	0.63309
9.29689	1.32101
9.31642	1.83116
9.33596	2.42985
9.35549	3.1171
9.37502	3.27147
9.39455	2.89295
9.41408	0.91625
9.43361	0.18221
9.45314	0.69078
9.47267	0.84405
9.49221	-0.33456
9.51174	-0.62562
9.53127	-2.78122
9.5508	-4.2268
9.57033	-5.67265
9.58986	-6.76358
9.60939	-5.99045
9.62892	-4.68488
9.64846	-3.29077
9.66799	-3.31729
9.68752	-2.45628
9.70705	-2.03936
9.72658	-2.59919
9.74611	-2.62662
9.76564	-2.8318
9.78517	-3.65866
9.80471	-3.77549
9.82424	-3.62625
9.84377	-3.29966
9.8633	-2.70697
9.88283	-2.73595
9.90236	-2.32127
9.92189	-1.37416
9.94143	-3.71197
9.96096	-5.24856

## Sheet: ED_1f
Distance(nm)	Height(nm)
0	--
0.03906	--
0.07813	--
0.11719	--
0.15625	--
0.19531	--
0.23438	--
0.27344	--
0.3125	--
0.35156	--
0.39063	--
0.42969	--
0.46875	--
0.50781	8.11517
0.54688	5.23909
0.58594	3.82429
0.625	2.40863
0.66406	2.81982
0.70313	6.88561
0.74219	8.94003
0.78125	13.1868
0.82031	8.84239
0.85937	4.31431
0.89844	1.61308
0.9375	0.73869
0.97656	0.59454
1.01563	1.36336
1.05469	2.67964
1.09375	3.81225
1.13281	3.66459
1.17188	4.42991
1.21094	5.19433
1.25	5.22679
1.28906	6.72057
1.32813	5.10629
1.36719	4.77056
1.40625	5.16507
1.44531	7.38642
1.48438	7.96192
1.52344	8.71932
1.5625	7.83087
1.60156	6.75878
1.64063	6.59967
1.67969	6.80523
1.71875	7.37547
1.75781	7.94481
1.79688	9.06159
1.83594	9.26363
1.875	10.1959
1.91406	11.4928
1.95313	--
1.99219	--
2.03125	--
2.07031	--
2.10938	--
2.14844	--
2.1875	--
2.22656	--
2.26563	--
2.30469	--
2.34375	--
2.38281	--
2.42188	--
2.46094	--
2.5	--
2.53906	--
2.57813	--
2.61719	--
2.65625	--
2.69531	--
2.73438	--
2.77344	--
2.8125	--
2.85156	--
2.89063	--
2.92969	--
2.96875	--
3.00781	12.7228
3.04688	7.23156
3.08594	5.39496
3.125	5.01966
3.16406	5.19181
3.20313	2.62146
3.24219	1.14689
3.28125	-0.14579
3.32031	-1.62212
3.35938	-2.0027
3.39844	-2.38416
3.4375	-2.76648
3.47656	-3.33247
3.51563	-3.71655
3.55469	-4.28429
3.59375	-4.85292
3.63281	-4.69132
3.67188	-4.53061
3.71094	-4.188
3.75	-4.02905
3.78906	-3.6882
3.82813	-2.98268
3.86719	-2.82636
3.90625	-1.75706
3.94531	-0.8714
3.98438	0.5617
4.02344	0.89727
4.0625	-0.04744
4.10156	0.65192
4.14063	1.35039
4.17969	0.40305
4.21875	0.91699
4.25781	0.88174
4.29688	1.57672
4.33594	3.18467
4.375	5.34006
4.41406	11.8811
4.45313	--
4.49219	--
4.53125	--
4.57031	--
4.60938	--
4.64844	--
4.6875	--
4.72656	--
4.76563	--
4.80469	--
4.84375	--
4.88281	--
4.92188	--
4.96094	--
5	--
5.03906	--
5.07813	--
5.11719	--
5.15625	--
5.19531	--
5.23438	--
5.27344	--
5.3125	--
5.35156	--
5.39063	--
5.42969	--
5.46875	9.95375
5.50781	6.60043
5.54688	0.87018
5.58594	-0.83993
5.625	-3.09924
5.66406	-5.17666
5.70313	-5.97554
5.74219	-1.65763
5.78125	-4.83433
5.82031	-10.0224
5.85938	-9.91095
5.89844	-11.4453
5.9375	-10.239
5.97656	-6.29188
6.01563	-7.64611
6.05469	-9.184
6.09375	-9.26058
6.13281	-8.97249
6.17188	-8.31973
6.21094	-7.66785
6.25	-7.74795
6.28906	-9.47389
6.32813	-10.6524
6.36719	-10.004
6.40625	-6.79771
6.44531	2.07372
6.48438	1.6228
6.52344	0.98823
6.5625	1.99774
6.60156	3.18915
6.64063	-0.0069
6.67969	-0.46221
6.71875	1.27488
6.75781	3.74219
6.79688	5.47752
6.83594	8.85694
6.875	10.4077
6.91406	12.6888
6.95313	--
6.99219	--
7.03125	--
7.07031	--
7.10938	--
7.14844	--
7.1875	--
7.22656	--
7.26563	--
7.30469	--
7.34375	--
7.38281	--
7.42188	--
7.46094	--
7.5	--
7.53906	--
7.57813	--
7.61719	--
7.65625	--
7.69531	--
7.73438	--
7.77344	--
7.8125	--
7.85156	--
7.89063	--
7.92969	--
7.96875	11.984
8.00781	8.20905
8.04687	6.99195
8.08594	6.1395
8.125	5.65171
8.16406	5.52858
8.20313	4.6735
8.24219	4.36584
8.28125	4.24007
8.32031	4.11341
8.35938	3.98589
8.39844	4.40578
8.4375	4.09373
8.47656	3.78079
8.51562	4.01528
8.55469	4.06612
8.59375	4.11609
8.63281	3.9824
8.67188	4.39614
8.71094	4.80901
8.75	4.67268
8.78906	5.44932
8.82813	5.31124
8.86719	5.53782
8.90625	5.58075
8.94531	5.80556
8.98438	5.84673
9.02344	5.88702
9.0625	5.74367
9.10156	5.7822
9.14063	6.18539
9.17969	6.5877
9.21875	7.1719
9.25781	7.02414
9.29688	7.60658
9.33594	8.00537
9.375	9.4999
9.41406	--
9.45313	--
9.49219	--
9.53125	--
9.57031	--
9.60938	--
9.64844	--
9.6875	--
9.72656	--
9.76563	--
9.80469	--
9.84375	--
9.88281	--
9.92188	--
9.96094	--
