# Supplementary material for: Uniform thin ice on ultraflat graphene for high-resolution cryo-EM
Source: Nat Methods. 2022 Dec 15;20(1):123–30. doi: 10.1038/s41592-022-01693-y (PMC9834055; doi:10.1038/s41592-022-01693-y)
Supplement: Source Data Extended Data Fig. 2 — Statistical source data for Extended Data Fig. 2e. [file 41592_2022_1693_MOESM8_ESM.xlsx]

## Sheet: ED_2e
Distance (μm)	Height (nm)		Distance (μm)	Height (nm)		Distance (μm)	Height (nm)		Distance (μm)	Height (nm)		Distance (μm)	Height (nm)
0	16.6513		0	-17.2521		0	22.2776		0	-0.30952		0	4.86311
0.01953	17.7785		0.01953	-17.2408		0.01953	22.3047		0.01953	-0.44901		0.01953	4.65734
0.03906	18.1803		0.03906	-19.0604		0.03906	23.8801		0.03906	-1.67667		0.03906	8.13935
0.05859	15.5037		0.0586	-20.7879		0.05859	25.0031		0.05859	-2.99405		0.05859	11.7118
0.07813	9.92967		0.07813	-22.5141		0.07813	26.4882		0.07813	-4.49166		0.07813	12.9313
0.09766	1.63925		0.09766	-22.0668		0.09766	27.883		0.09766	-5.98851		0.09766	11.7073
0.11719	-1.94662		0.11719	-16.7311		0.11719	29.2779		0.11719	-7.03207		0.11719	10.3022
0.13672	-3.54293		0.13672	-11.7561		0.13672	30.6728		0.13672	-5.54088		0.13672	9.16866
0.15625	-2.60669		0.15625	-6.59849		0.15625	29.9864		0.15625	-3.32493		0.15625	7.85408
0.17578	-1.49087		0.17579	-4.87846		0.17578	25.9517		0.17578	-3.37069		0.17578	6.53948
0.19531	-0.37647		0.19532	-6.32456		0.19531	19.2925		0.19531	-4.41118		0.19531	5.22485
0.21484	0.55549		0.21485	-8.13113		0.21485	14.172		0.21485	-5.9939		0.21485	3.63871
0.23438	1.66703		0.23438	-9.75535		0.23438	14.2101		0.23438	-7.12335		0.23438	2.32406
0.25391	2.77715		0.25391	-11.559		0.25391	14.7913		0.25391	-8.43302		0.25391	1.09989
0.27344	1.17084		0.27345	-13.2709		0.27344	11.7526		0.27344	-9.83243		0.27344	-0.21481
0.29297	-2.24689		0.29298	-14.9813		0.29297	6.63257		0.29297	-11.3216		0.29297	-1.62002
0.3125	-10.191		0.31251	-16.6902		0.3125	4.49914		0.3125	-12.7194		0.3125	-2.93475
0.33203	-17.0506		0.33204	-17.8547		0.33203	5.80482		0.33203	-12.4875		0.33203	-4.33999
0.35156	-20.2916		0.35157	-13.4973		0.35157	5.93411		0.35157	-9.63037		0.35157	-5.65476
0.37109	-20.457		0.37111	-7.59996		0.3711	2.62451		0.3711	-7.04393		0.3711	-6.96954
0.39063	-19.3569		0.39064	-4.4162		0.39063	2.39205		0.39063	-5.63322		0.39063	-8.10334
0.41016	-18.2582		0.41017	-5.39398		0.41016	4.15069		0.41016	-6.21274		0.41016	-9.50865
0.42969	-17.161		0.4297	-7.09427		0.42969	5.54746		0.42969	-7.42498		0.42969	-11.095
0.44922	-16.0651		0.44923	-8.70271		0.44922	7.21584		0.44922	-8.81745		0.44922	-12.4099
0.46875	-15.1517		0.46876	-10.3096		0.46875	8.70332		0.46875	-10.3902		0.46875	-13.5437
0.48828	-14.0587		0.4883	-8.29519		0.48829	10.1909		0.48829	-11.7811		0.48829	-13.3201
0.50781	-12.7862		0.50783	-3.83581		0.50782	12.1312		0.50782	-13.1712		0.50782	-9.65754
0.52734	-11.696		0.52736	-2.81397		0.52735	9.36554		0.52735	-12.8411		0.52735	-4.63749
0.54688	-10.9693		0.54689	-3.51023		0.54688	2.70856		0.54688	-9.25227		0.54688	-1.33695
0.56641	-10.0631		0.56642	-3.57148		0.56641	-3.31483		0.56641	-2.85714		0.56641	-1.47542
0.58594	-9.15821		0.58596	-3.17885		0.58594	-5.26561		0.58594	0.09977		0.58594	-2.7904
0.60547	-8.07378		0.60549	-1.87978		0.60547	-3.86777		0.60547	0.88545		0.60547	-4.0149
0.625	-6.80978		0.62502	-3.74676		0.625	-2.19833		0.625	-0.40958		0.625	-5.23942
0.64453	-5.90923		0.64455	-6.96983		0.64454	-0.61926		0.64454	-1.88485		0.64454	-6.73545
0.66406	-4.82908		0.66408	-8.10992		0.66407	0.14541		0.66407	-3.26884		0.66407	-8.141
0.68359	-3.56937		0.68361	-3.90908		0.6836	-0.35675		0.6836	-4.65206		0.6836	-9.63707
0.70313	-2.67307		0.70315	0.6551		0.70313	1.22267		0.70313	-6.03451		0.70313	-10.9521
0.72266	-1.5972		0.72268	5.67329		0.72266	2.62118		0.72266	-7.50669		0.72266	-12.1768
0.74219	-0.52279		0.74221	8.2494		0.74219	4.01984		0.74219	-8.7066		0.74219	-13.4014
0.76172	0.55022		0.76174	7.11645		0.76172	2.34165		0.76172	-6.73826		0.76172	-14.988
0.78125	1.44081		0.78127	5.44195		0.78126	-2.05143		0.78126	-2.86865		0.78126	-16.4842
0.80078	2.32995		0.80081	3.67839		0.80079	-8.97838		0.80079	2.99272		0.80079	-17.8899
0.82031	3.39868		0.82034	2.00676		0.82032	-14.3667		0.82032	6.95438		0.82032	-19.1146
0.83984	4.64698		0.83987	0.42706		0.83985	-14.4155		0.83985	8.20181		0.83985	-20.2488
0.85937	5.71283		0.8594	-1.3322		0.85938	-12.8351		0.85938	7.27802		0.85938	-21.202
0.87891	6.59628		0.87893	-2.99957		0.87891	-11.2546		0.87891	5.63101		0.87891	-18.1733
0.89844	7.6593		0.89847	-4.75591		0.89844	-9.76451		0.89844	4.34676		0.89844	-12.9726
0.91797	8.72087		0.918	-1.80493		0.91798	-8.36479		0.91798	2.88229		0.91798	-8.76737
0.9375	9.78104		0.93753	2.86705		0.93751	-6.87444		0.93751	1.50908		0.93751	-6.01019
0.95703	10.8398		0.95706	7.17843		0.95704	-5.38397		0.95704	0.31765		0.95704	-5.78701
0.97656	11.8971		0.97659	12.5773		0.97657	-3.89338		0.97657	1.66098		0.97657	-7.10235
0.99609	12.953		0.99612	14.7195		0.9961	-2.31218		0.9961	7.80155		0.9961	-8.59871
1.01563	13.8264		1.01566	13.3337		1.01563	-0.91185		1.01563	11.6804		1.01563	-9.73309
1.03516	15.0604		1.03519	11.5874		1.03516	0.21706		1.03516	12.5735		1.03516	-8.87648
1.05469	16.112		1.05472	9.84246		1.0547	-1.73087		1.0547	11.386		1.0547	-6.20991
1.07422	17.3432		1.07425	8.09899		1.07423	-5.66966		1.07423	9.92766		1.07423	-3.63386
1.09375	18.211		1.09378	6.26645		1.09376	-12.4138		1.09376	8.56062		1.09376	-2.41531
1.11328	19.2583		1.11332	5.97385		1.11329	-18.7959		1.11329	7.37535		1.11329	-2.37328
1.13281	20.3042		1.13285	6.85913		1.13282	-24.1823		1.13282	5.91936		1.13282	-0.79277
1.15234	21.3486		1.15238	10.4609		1.15235	-24.1387		1.15235	4.55463		1.15235	1.14971
1.17188	22.3916		1.17191	15.8741		1.17188	-23.1899		1.17188	3.64318		1.17188	3.27317
1.19141	23.4333		1.19144	16.4922		1.19142	-22.06		1.19142	2.46099		1.19142	3.04364
1.21094	24.4734		1.21097	14.8492		1.21095	-20.568		1.21095	1.00807		1.21095	2.27108
1.23047	25.3312		1.23051	13.1172		1.23048	-18.9854		1.23048	-0.35357		1.23048	0.95551
1.25	25.8255		1.25004	11.2962		1.25001	-17.5837		1.25001	-1.62395		1.25001	-0.45058
1.26953	21.7934		1.26957	9.65756		1.26954	-16.0913		1.26954	-3.07455		1.26954	-1.58519
1.28906	15.9499		1.2891	8.20136		1.28907	-14.5083		1.28907	-4.52439		1.28907	-2.53882
1.30859	11.372		1.30863	7.19913		1.3086	-13.1062		1.3086	-5.97344		1.3086	-1.22997
1.32813	4.80164		1.32817	5.56476		1.32814	-11.6135		1.32814	-7.24074		1.32814	3.51784
1.34766	1.30686		1.3477	3.93192		1.34767	-10.0301		1.34767	-8.77875		1.34767	7.99414
1.36719	1.79262		1.36723	2.66241		1.3672	-8.53718		1.3672	-9.95401		1.3672	11.0224
1.38672	2.81996		1.38676	7.45789		1.38673	-7.04412		1.38673	-11.3095		1.38673	12.3312
1.40625	3.84585		1.40629	12.3453		1.40626	-5.46043		1.40626	-12.5737		1.40626	11.1965
1.42578	4.68935		1.42583	19.2251		1.42579	-4.05763		1.42579	-13.9276		1.42579	9.69971
1.44531	5.8934		1.44536	20.7669		1.44532	-2.4737		1.44532	-12.2038		1.44532	8.47444
1.46484	6.73402		1.46489	18.9616		1.46486	-0.88965		1.46486	-7.76424		1.46486	6.88715
1.48438	5.94424		1.48442	17.3387		1.48439	0.60403		1.48439	-2.41889		1.48439	5.75235
1.50391	2.43802		1.50395	15.5363		1.50392	1.37382		1.50392	0.75524		1.50392	4.43652
1.52344	-3.9656		1.52348	13.9163		1.52345	-0.75228		1.52345	1.12464		1.52345	3.12068
1.54297	-10.5517		1.54302	12.2978		1.54298	-4.23571		1.54298	3.57632		1.54298	1.80482
1.5625	-12.0712		1.56255	10.5902		1.56251	-10.4341		1.56251	7.65775		1.56251	0.94144
1.58203	-11.2391		1.58208	9.24605		1.58204	-16.3608		1.58204	12.7355		1.58204	3.42653
1.60156	-10.2275		1.60161	7.63182		1.60158	-17.8529		1.60158	18.1759		1.60158	8.89809
1.62109	-9.21725		1.62114	6.19997		1.62111	-16.4489		1.62111	23.7077		1.62111	14.6411
1.64063	-8.20846		1.64067	6.67013		1.64064	-14.7733		1.64064	28.5162		1.64064	17.5787
1.66016	-7.02011		1.66021	11.2142		1.66017	-13.188		1.66017	33.416		1.66017	18.9777
1.67969	-6.19517		1.67974	14.2212		1.6797	-11.5122		1.6797	38.95		1.6797	17.9332
1.69922	-5.19068		1.69927	16.7771		1.69923	-10.0172		1.69923	40.7744		1.69923	16.5267
1.71875	-4.1876		1.7188	17.7054		1.71876	-8.52211		1.71876	40.0655		1.71876	15.3012
1.73828	-3.18595		1.73834	16.1012		1.73829	-7.02689		1.73829	38.6334		1.73829	13.9851
1.75781	-2.18575		1.75787	14.4985		1.75783	-5.44108		1.75783	37.2925		1.75783	12.6691
1.77734	-1.18695		1.7774	12.8971		1.77736	-4.66963		1.77736	36.043		1.77736	11.2625
1.79688	-0.37058		1.79693	11.2973		1.79689	-7.60856		1.79689	34.7942		1.79689	9.85591
1.81641	0.44435		1.81646	9.60832		1.81642	-13.1718		1.81642	33.4556		1.81642	8.6303
1.83594	-1.09511		1.83599	7.83036		1.83595	-17.649		1.83595	32.1179		1.83595	7.49516
1.85547	-4.62702		1.85553	6.32523		1.85548	-21.2211		1.85548	30.8714		1.85548	8.07952
1.875	-8.34135		1.87506	4.73109		1.87501	-23.707		1.87501	29.5352		1.87501	12.4648
1.89453	-12.4191		1.89459	2.95738		1.89455	-22.5728		1.89455	28.2903		1.89455	18.4791
1.91406	-12.1543		1.91412	1.45661		1.91408	-21.0766		1.91408	26.8651		1.91408	23.1359
1.93359	-11.1669		1.93365	4.3012		1.93361	-19.5802		1.93361	25.5312		1.93361	24.8062
1.95313	-9.99996		1.95318	10.4053		1.95314	-18.2647		1.95314	24.198		1.95314	23.7614
1.97266	-9.01546		1.97272	16.4203		1.97267	-20.388		1.97267	22.5942		1.97267	22.4452
1.99219	-8.39437		1.99225	20.0837		1.9922	-25.2263		1.9922	21.2626		1.9922	20.9479
2.01172	-7.23168		2.01178	20.9431		2.01173	-31.8743		2.01173	19.6603		2.01173	19.4506
2.03125	-6.43246		2.03131	19.1795		2.03127	-36.8933		2.03127	18.4207		2.03127	18.3153
2.05078	-5.63466		2.05084	17.5982		2.0508	-36.8442		2.0508	16.9104		2.0508	17.0895
2.07031	-4.65726		2.07038	15.9279		2.07033	-35.347		2.07033	15.4914		2.07033	15.7731
2.08984	-3.6813		2.08991	14.4401		2.08986	-33.7592		2.08986	14.0732		2.08986	14.3663
2.10938	-3.06878		2.10944	12.7727		2.10939	-32.3522		2.10939	12.6557		2.10939	12.8689
2.12891	-5.17265		2.12897	11.1972		2.12892	-30.7641		2.12892	11.239		2.12892	11.281
2.14844	-4.74397		2.1485	9.6231		2.14845	-29.1759		2.14845	9.91361		2.14845	10.1456
2.16797	-7.03172		2.16804	8.05048		2.16798	-27.7686		2.16798	8.58895		2.16798	8.82914
2.1875	-9.86389		2.18757	6.3888		2.18752	-26.2706		2.18752	7.26508		2.18752	7.69368
2.20703	-9.07749		2.2071	4.72855		2.20705	-24.6821		2.20705	5.85146		2.20705	6.28672
2.22656	-8.11151		2.22663	3.16019		2.22658	-23.1839		2.22658	4.52912		2.22658	5.06072
2.24609	-7.14699		2.24616	1.59336		2.24611	-21.5951		2.24611	3.11705		2.24611	3.56322
2.26563	-6.18387		2.2657	0.38986		2.26564	-20.1872		2.26564	1.79624		2.26564	2.24669
2.28516	-5.22218		2.28523	3.26032		2.28517	-18.6887		2.28517	0.47622		2.28517	0.93015
2.30469	-4.26192		2.30476	9.02822		2.30471	-17.009		2.30471	-0.84305		2.30471	-0.02441
2.32422	-3.4841		2.32429	15.4311		2.32424	-15.5103		2.32424	-2.25204		2.32424	1.193
2.34375	-2.52669		2.34382	19.5728		2.34377	-14.1019		2.34377	-3.56975		2.34377	4.76338
2.36328	-1.38971		2.36335	24.4401		2.3633	-12.5124		2.3633	-4.8867		2.3633	7.60976
2.38281	-0.61615		2.38289	20.0777		2.38283	-11.0132		2.38283	-6.29338		2.38283	7.19812
2.40234	0.33696		2.40242	18.3413		2.40236	-9.60453		2.40236	-7.69929		2.40236	5.79097
2.42188	1.28866		2.42195	16.7873		2.42189	-8.01464		2.42189	-9.01392		2.42189	4.3838
2.44141	2.23893		2.44148	15.2348		2.44143	-6.51518		2.44143	-10.4183		2.44143	3.15762
2.46094	3.18775		2.46101	13.5027		2.46096	-4.92508		2.46096	-11.7314		2.46096	1.84092
2.48047	3.77318		2.48055	13.5821		2.48049	-3.51585		2.48049	-13.1342		2.48049	0.61469
2.5	3.99516		2.50008	13.3406		2.50002	-1.92551		2.50002	-14.4458		2.50002	-0.61155
2.51953	0.77676		2.51961	11.7035		2.51955	-0.42556		2.51955	-15.7565		2.51955	-1.9283
2.53906	-6.96809		2.53914	10.2491		2.53908	1.25552		2.53908	-17.1571		2.53908	-3.42608
2.55859	-12.1804		2.55867	8.70545		2.55861	2.66522		2.55861	-18.3758		2.55861	-4.74287
2.57813	-11.4211		2.5782	7.07283		2.57815	4.16551		2.57815	-19.7748		2.57815	-6.05969
2.59766	-13.5592		2.59774	5.53216		2.59768	5.66594		2.59768	-21.173		2.59768	-7.28602
2.61719	-16.2418		2.61727	3.81194		2.61721	7.34749		2.61721	-22.4799		2.61721	-7.96936
2.63672	-15.8488		2.6368	2.36466		2.63674	8.66715		2.63674	-23.7861		2.63674	-6.29975
2.65625	-15.0952		2.65633	1.00933		2.65627	10.1679		2.65627	-25.1819		2.65627	-4.53964
2.67578	-14.1621		2.67586	-0.52554		2.6758	11.8498		2.6758	-26.5771		2.6758	-5.13254
2.69531	-13.2304		2.6954	-2.14951		2.69533	13.1699		2.69533	-27.8809		2.69533	-6.35896
2.71484	-12.4811		2.71493	-3.59094		2.71487	14.5805		2.71487	-29.184		2.71487	-7.4044
2.73438	-11.3712		2.73446	-5.212		2.7344	16.1723		2.7344	-30.5768		2.7344	-8.54036
2.75391	-10.6248		2.75399	-6.74104		2.75393	17.7641		2.75393	-31.9688		2.75393	-9.85733
2.77344	-9.51778		2.77352	-8.3592		2.77346	19.3561		2.77346	-33.2696		2.77346	-11.2648
2.79297	-8.59319		2.79305	-9.79483		2.79299	20.9482		2.79299	-34.5696		2.79299	-12.4008
2.8125	-7.67003		2.81259	-11.4101		2.81252	22.3595		2.81252	-35.7783		2.81252	-11.1839
2.83203	-6.92932		2.83212	-12.9334		2.83205	23.8613		2.83205	-34.1808		2.83205	-6.88994
2.85156	-6.00902		2.85165	-14.4552		2.85158	25.5443		2.85158	-28.148		2.85158	-0.78603
2.87109	-4.90915		2.87118	-16.0661		2.87112	26.8654		2.87112	-23.1099		2.87112	2.60288
2.89063	-4.17272		2.89071	-17.6755		2.89065	28.4581		2.89065	-18.3426		2.89065	4.27227
2.91016	-3.07568		2.91025	-16.7495		2.91018	29.87		2.91018	-13.0315		2.91018	3.31715
2.92969	-2.3421		2.92978	-10.4825		2.92971	31.3724		2.92971	-8.08161		2.92971	2.18101
2.94922	-1.24794		2.94931	-7.11014		2.94924	32.8749		2.94924	-4.03596		2.94924	0.86385
2.96875	-0.51719		2.96884	-7.8088		2.96877	34.3776		2.96877	0.28196		2.96877	-0.36281
2.98828	0.2121		2.98837	-9.41092		2.9883	35.9709		2.9883	6.95364		2.9883	-1.861
3.00781	1.30198		3.00791	-10.7402		3.00784	37.5643		3.00784	11.6351		3.00784	-3.0877
3.02734	2.20944		3.02744	-12.1584		3.02737	38.6149		3.02737	11.1588		3.02737	-4.22393
3.04688	3.11545		3.04697	-13.7563		3.0469	40.0275		3.0469	9.86887		3.0469	-5.54118
3.06641	4.02005		3.0665	-15.2621		3.06643	41.5308		3.06643	8.48917		3.06643	-6.49644
3.08594	4.74224		3.08603	-16.8571		3.08596	41.4052		3.08596	7.20073		3.08596	-3.74123
3.10547	5.64396		3.10556	-18.4506		3.10549	39.5602		3.10549	5.73207		3.10549	1.90995
3.125	6.7253		3.1251	-19.8616		3.12502	34.5479		3.12502	4.53568		3.12502	7.56111
3.14453	7.44318		3.14463	-21.4522		3.14456	28.2687		3.14456	3.15905		3.14456	8.59676
3.16406	8.34065		3.16416	-22.8603		3.16409	22.5326		3.16409	1.87369		3.16409	7.27941
3.18359	9.23669		3.18369	-24.448		3.18362	17.3396		3.18362	0.40812		3.18362	5.96204
3.20313	10.1313		3.20322	-25.7627		3.20315	13.5042		3.20315	-0.78518		3.20315	4.64466
3.22266	11.0245		3.22275	-27.438		3.22268	11.841		3.22268	-2.33973		3.22268	3.32725
3.24219	11.9162		3.24229	-29.0213		3.24221	13.1643		3.24221	-3.62201		3.24221	2.00983
3.26172	12.8065		3.26182	-30.5127		3.26174	14.5783		3.26174	-4.90351		3.26174	0.78289
3.28125	13.3335		3.28135	-31.6406		3.28127	16.0829		3.28127	-6.18422		3.28127	-0.44407
3.30078	13.4969		3.30088	-25.9796		3.30081	17.5876		3.30081	-7.46418		3.30081	-1.94255
3.32031	10.401		3.32041	-19.7742		3.32034	19.0924		3.32034	-8.65288		3.32034	-3.26003
3.33984	4.40763		3.33995	-18.6353		3.33987	20.7783		3.33987	-9.65979		3.33987	-4.57755
3.35938	-2.67314		3.35948	-20.0289		3.3594	22.1928		3.3594	-10.9374		3.3594	-5.98558
3.37891	-4.14438		3.37901	-21.5116		3.37893	23.7885		3.37893	-12.3048		3.37893	-7.21263
3.39844	-3.98804		3.39854	-22.9928		3.39846	25.1128		3.39846	-13.6714		3.39846	-8.43969
3.41797	-3.65212		3.41807	-24.3821		3.41799	26.6182		3.41799	-14.8562		3.41799	-9.93828
3.4375	-2.95565		3.43761	-25.7699		3.43753	28.1238		3.43753	-16.2213		3.43753	-10.9844
3.45703	-1.89858		3.45714	-26.5228		3.45706	29.0864		3.45706	-17.5856		3.45706	-9.58701
3.47656	-1.20496		3.47667	-21.6633		3.47659	26.8817		3.47659	-18.8586		3.47659	-7.46566
3.49609	-0.15076		3.4962	-19.3362		3.49612	22.2336		3.49612	-20.1309		3.49612	-7.15433
3.51563	0.54003		3.51573	-20.6278		3.51565	15.5946		3.51565	-21.4024		3.51565	-8.29099
3.53516	1.41036		3.53526	-22.1893		3.53518	9.6798		3.53518	-22.7636		3.53518	-9.78969
3.55469	2.27928		3.5548	-21.3965		3.55471	4.12707		3.55471	-22.0425		3.55471	-11.0169
3.57422	3.14678		3.57433	-15.0817		3.57425	2.73743		3.57425	-17.1577		3.57425	-12.3346
3.59375	4.01283		3.59386	-8.85594		3.59378	4.24391		3.59378	-12.9056		3.59378	-13.4714
3.61328	4.87747		3.61339	-6.88225		3.61331	5.84101		3.61331	-6.2093		3.61331	-14.7891
3.63281	5.3787		3.63292	-8.34608		3.63284	7.25724		3.63284	-0.86967		3.63284	-15.9259
3.65234	3.16348		3.65246	-9.80845		3.65237	8.85457		3.65237	3.74671		3.65237	-17.2437
3.67188	1.30885		3.67199	-11.1789		3.6719	10.5425		3.6719	8.72587		3.6719	-17.023
3.69141	1.98679		3.69152	-12.8194		3.69144	11.8686		3.69144	14.2488		3.69144	-14.0874
3.71094	2.84427		3.71105	-14.1869		3.71097	13.2853		3.71097	15.0665		3.71097	-11.4233
3.73047	3.70035		3.73058	-15.734		3.7305	14.7021		3.7305	13.8035		3.7305	-9.93564
3.75	4.37401		3.75012	-17.0986		3.75003	16.0285		3.75003	12.4508		3.75003	-10.5295
3.76953	5.40821		3.76965	-14.2988		3.76956	14.1876		3.76956	11.2798		3.76956	-11.7569
3.78906	6.07902		3.78918	-11.4976		3.78909	9.63176		3.78909	10.0191		3.78909	-13.3464
3.80859	7.11038		3.80871	-12.6768		3.80862	3.26608		3.80862	8.6687		3.80862	-14.4833
3.82813	7.77831		3.82824	-14.1262		3.82815	-0.656		3.82815	7.50006		3.82815	-16.0728
3.84766	8.80684		3.84777	-14.7595		3.84769	-1.95345		3.84769	6.15118		3.84769	-16.7572
3.86719	8.38591		3.86731	-9.87095		3.86722	-3.34131		3.86722	4.89356		3.86722	-14.9078
3.88672	2.5336		3.88684	-2.809		3.88675	-2.01407		3.88675	3.63672		3.88675	-8.9858
3.90625	1.74783		3.90637	1.81099		3.90628	-0.50568		3.90628	2.29015		3.90628	-5.23585
3.92578	2.40864		3.9259	2.54088		3.92581	0.91232		3.92581	1.03486		3.92581	-2.39092
3.94531	3.43002		3.94543	1.00971		3.94534	2.69243		3.94534	-0.31017		3.94534	-2.44199
3.96484	4.08795		3.96496	-0.42942		3.96487	4.02018		3.96487	-1.47343		3.96487	-3.94109
3.98438	4.92548		3.9845	-2.04819		3.98441	5.61953		3.98441	-2.90742		3.98441	-5.34968
4.00391	5.21858		4.00403	-3.48446		4.00394	7.03799		4.00394	-4.15962		4.00394	-6.48681
4.02344	2.61426		4.02356	-4.91929		4.02347	7.55157		4.02347	-5.41107		4.02347	-7.89545
4.04297	-2.34448		4.04309	-6.26213		4.043	4.7168		4.043	-6.84275		4.043	-9.21361
4.0625	-4.77065		4.06262	-7.6036		4.06253	1.15815		4.06253	-8.09265		4.06253	-10.5318
4.08203	-4.12126		4.08216	-9.21507		4.08206	0.3146		4.08206	-9.43228		4.08206	-11.669
4.10156	-3.29229		4.10169	-10.7346		4.10159	0.10468		4.10159	-10.7711		4.10159	-10.5437
4.12109	-2.46478		4.12122	-9.26618		4.12113	-3.45364		4.12113	-12.1092		4.12113	-6.25095
4.14063	-1.63867		4.14075	-3.54288		4.14066	-8.82179		4.14066	-13.2656		4.14066	0.12327
4.16016	-0.99498		4.16028	1.45795		4.16019	-12.5608		4.16019	-14.6926		4.16019	3.32999
4.17969	-0.35274		4.17982	6.27922		4.17972	-12.4083		4.17972	-16.0284		4.17972	3.5502
4.19922	0.46908		4.19935	15.6269		4.19925	-11.1697		4.19925	-17.3634		4.19925	3.95139
4.21875	1.28949		4.21888	11.763		4.21878	-10.4739		4.21878	-18.6976		4.21878	3.53807
4.23828	2.10844		4.23841	5.09518		4.23831	-9.68748		4.23831	-18.2211		4.23831	2.12922
4.25781	2.92598		4.25794	1.23429		4.25784	-8.17696		4.25784	-13.9428		4.25784	0.90137
4.27734	3.56111		4.27747	-0.27222		4.27738	-6.66632		4.27738	-8.48728		4.27738	-0.417
4.29688	4.37578		4.29701	-1.23422		4.29691	-5.33656		4.29691	-2.66897		4.29691	-1.10189
4.31641	5.37004		4.31654	1.51569		4.31644	-3.64474		4.31644	2.24512		4.31644	1.65218
4.33594	6.00088		4.33607	5.53401		4.33597	-4.57721		4.33597	6.97899		4.33597	7.66422
4.35547	6.81127		4.3556	5.93381		4.3555	-8.1341		4.3555	11.7136		4.3555	10.8708
4.375	7.62025		4.37513	4.61563		4.37503	-9.88085		4.37503	18.3495		4.37503	11.3623
4.39453	8.42781		4.39467	6.46628		4.39457	-8.55054		4.39457	22.7237		4.39457	10.2248
4.41406	9.05292		4.4142	9.31394		4.4141	-7.31056		4.4141	22.0307		4.4141	8.7253
4.43359	9.85762		4.43373	9.17656		4.43363	-5.61798		4.43363	20.7049		4.43363	7.40679
4.45313	10.8419		4.45326	7.86418		4.45316	-4.10628		4.45316	19.4704		4.45316	5.99775
4.47266	11.4627		4.47279	6.28166		4.47269	-2.59445		4.47269	18.1462		4.47269	4.7697
4.49219	12.2632		4.49233	4.79114		4.49222	-1.08251		4.49222	17.0942		4.49222	3.45112
4.51172	13.0621		4.51186	3.30206		4.51175	0.15804		4.51175	15.6811		4.51175	2.04204
4.53125	13.8597		4.53139	1.90494		4.53129	-1.04478		4.53129	14.5402		4.53129	1.17593
4.55078	14.4748		4.55092	0.41876		4.55082	-5.50548		4.55082	13.1285		4.55082	-0.0522
4.57031	15.2695		4.57045	2.10152		4.57035	-11.052		4.57035	11.9892		4.57035	-1.37084
4.58984	15.5198		4.58999	8.1297		4.58988	-13.3405		4.58988	12.8415		4.58988	-2.6895
4.60938	13.5967		4.60952	14.9739		4.60941	-12.3708		4.60941	13.5137		4.60941	-3.91768
4.62891	8.77612		4.62905	19.6474		4.62894	-12.9396		4.62894	12.2861		4.62894	-5.32688
4.64844	0.69617		4.64858	20.7025		4.64847	-16.0422		4.64847	11.1499		4.64847	-6.64559
4.66797	-7.38524		4.66811	19.225		4.66801	-20.5021		4.66801	10.1049		4.66801	-7.96432
4.6875	-11.8481		4.68764	17.6585		4.68754	-22.6995		4.68754	9.06061		4.68754	-9.28307
4.70703	-13.9593		4.70718	16.3649		4.70707	-21.3672		4.70707	7.74564		4.70707	-10.6923
4.72656	-13.1761		4.72671	14.8918		4.7266	-20.2159		4.7266	6.61243		4.7266	-10.8346
4.74609	-12.5752		4.74624	13.5106		4.74613	-18.7024		4.74613	5.48		4.74613	-7.99046
4.76563	-11.6137		4.76577	12.0403		4.76566	-17.2793		4.76566	4.07684		4.76566	-4.6938
4.78516	-11.0158		4.7853	10.7526		4.78519	-15.6751		4.78519	3.66994		4.78519	-1.84966
4.80469	-10.2382		4.80483	9.19473		4.80473	-14.0708		4.80473	3.53531		4.80473	-1.63002
4.82422	-9.64301		4.82437	7.81935		4.82426	-12.6473		4.82426	2.40597		4.82426	-2.2249
4.84375	-9.41128		4.8439	6.53592		4.84379	-11.1332		4.84379	1.0964		4.84379	0.70969
4.86328	-11.534		4.86343	4.98245		4.86332	-9.52854		4.86332	-0.03141		4.86332	5.90675
4.88281	-13.4771		4.88296	3.52092		4.88285	-8.10477		4.88285	-1.52045		4.88285	11.1038
4.90234	-12.8877		4.90249	3.78033		4.90238	-6.4093		4.90238	-1.37972		4.90238	15.6673
4.92188	-12.1187		4.92203	9.19969		4.92191	-4.98529		4.92191	-1.78122		4.92191	20.1403
4.94141	-11.17		4.94156	13.263		4.94144	-3.38012		4.94144	-3.26795		4.94144	25.3373
4.96094	-10.5849		4.96109	14.7032		4.96098	-1.59384		4.96098	-4.6634		4.96098	31.2583
4.98047	-10.3631		4.98062	20.5125		4.98051	0.14189		4.98051	-6.18923		4.98051	36.3853
