# Supplementary material for: Uniform thin ice on ultraflat graphene for high-resolution cryo-EM
Source: Nat Methods. 2022 Dec 15;20(1):123–30. doi: 10.1038/s41592-022-01693-y (PMC9834055; doi:10.1038/s41592-022-01693-y)
Supplement: Source Data Extended Data Fig. 3 — Statistical source data for Extended Data Fig. 3b,e. [file 41592_2022_1693_MOESM9_ESM.xlsx]

## Sheet: ED_3b
2 Theta (°)	Intensity (a.u.)
10	950
10.05	877
10.1001	912
10.1501	893
10.2002	946
10.2502	895
10.3003	879
10.3503	855
10.4004	839
10.4504	824
10.5005	922
10.5505	853
10.6006	910
10.6506	861
10.7007	862
10.7507	878
10.8007	851
10.8508	872
10.9008	869
10.9509	860
11.0009	816
11.051	816
11.101	854
11.1511	781
11.2011	882
11.2512	868
11.3012	821
11.3513	812
11.4013	842
11.4514	805
11.5014	840
11.5514	795
11.6015	808
11.6515	820
11.7016	770
11.7516	821
11.8017	802
11.8517	825
11.9018	766
11.9518	799
12.0019	788
12.0519	800
12.102	836
12.152	803
12.2021	755
12.2521	783
12.3021	784
12.3522	691
12.4022	768
12.4523	830
12.5023	747
12.5524	781
12.6024	737
12.6525	750
12.7025	700
12.7526	695
12.8026	751
12.8527	732
12.9027	729
12.9527	681
13.0028	752
13.0528	764
13.1029	739
13.1529	697
13.203	713
13.253	731
13.3031	735
13.3531	721
13.4032	731
13.4532	660
13.5033	739
13.5533	673
13.6034	735
13.6534	684
13.7034	655
13.7535	702
13.8035	697
13.8536	730
13.9036	669
13.9537	712
14.0037	714
14.0538	656
14.1038	650
14.1539	680
14.2039	685
14.254	708
14.304	676
14.3541	711
14.4041	671
14.4541	702
14.5042	655
14.5542	663
14.6043	668
14.6543	683
14.7044	652
14.7544	708
14.8045	660
14.8545	685
14.9046	667
14.9546	612
15.0047	640
15.0547	603
15.1048	665
15.1548	622
15.2048	671
15.2549	600
15.3049	676
15.355	653
15.405	586
15.4551	701
15.5051	605
15.5552	643
15.6052	624
15.6553	627
15.7053	598
15.7554	597
15.8054	595
15.8555	640
15.9055	580
15.9555	620
16.0056	591
16.0556	630
16.1057	586
16.1557	630
16.2058	585
16.2558	630
16.3059	653
16.3559	566
16.406	615
16.456	569
16.5061	596
16.5561	557
16.6062	530
16.6562	553
16.7062	588
16.7563	569
16.8063	547
16.8564	600
16.9064	568
16.9565	558
17.0065	521
17.0566	543
17.1066	587
17.1567	562
17.2067	547
17.2568	576
17.3068	593
17.3569	573
17.4069	559
17.4569	559
17.507	503
17.557	539
17.6071	553
17.6571	525
17.7072	552
17.7572	541
17.8073	544
17.8573	546
17.9074	546
17.9574	551
18.0075	509
18.0575	517
18.1075	546
18.1576	507
18.2076	495
18.2577	520
18.3077	538
18.3578	505
18.4078	549
18.4579	512
18.5079	531
18.558	512
18.608	541
18.6581	466
18.7081	521
18.7582	535
18.8082	500
18.8582	482
18.9083	490
18.9583	494
19.0084	497
19.0584	506
19.1085	506
19.1585	496
19.2086	480
19.2586	531
19.3087	507
19.3587	461
19.4088	510
19.4588	463
19.5089	521
19.5589	520
19.6089	460
19.659	480
19.709	424
19.7591	480
19.8091	468
19.8592	489
19.9092	468
19.9593	487
20.0093	486
20.0594	460
20.1094	493
20.1595	507
20.2095	489
20.2596	486
20.3096	472
20.3596	477
20.4097	466
20.4597	530
20.5098	469
20.5598	457
20.6099	507
20.6599	577
20.71	494
20.76	491
20.8101	511
20.8601	481
20.9102	466
20.9602	412
21.0103	433
21.0603	434
21.1103	444
21.1604	469
21.2104	471
21.2605	428
21.3105	457
21.3606	406
21.4106	446
21.4607	439
21.5107	469
21.5608	411
21.6108	419
21.6609	430
21.7109	417
21.761	387
21.811	444
21.861	426
21.9111	437
21.9611	470
22.0112	390
22.0612	405
22.1113	447
22.1613	439
22.2114	434
22.2614	432
22.3115	429
22.3615	451
22.4116	436
22.4616	414
22.5116	458
22.5617	372
22.6117	387
22.6618	418
22.7118	441
22.7619	420
22.8119	401
22.862	439
22.912	396
22.9621	417
23.0121	415
23.0622	431
23.1122	401
23.1623	394
23.2123	395
23.2623	440
23.3124	383
23.3624	399
23.4125	410
23.4625	400
23.5126	425
23.5626	417
23.6127	419
23.6627	396
23.7128	399
23.7628	406
23.8129	369
23.8629	436
23.913	389
23.963	377
24.013	369
24.0631	378
24.1131	368
24.1632	356
24.2132	392
24.2633	399
24.3133	365
24.3634	367
24.4134	383
24.4635	350
24.5135	403
24.5636	371
24.6136	382
24.6637	351
24.7137	375
24.7637	414
24.8138	372
24.8638	383
24.9139	373
24.9639	374
25.014	386
25.064	360
25.1141	361
25.1641	370
25.2142	408
25.2642	373
25.3143	373
25.3643	363
25.4144	353
25.4644	389
25.5144	365
25.5645	346
25.6145	323
25.6646	363
25.7146	344
25.7647	377
25.8147	372
25.8648	346
25.9148	369
25.9649	377
26.0149	363
26.065	318
26.115	375
26.1651	306
26.2151	369
26.2651	392
26.3152	361
26.3652	359
26.4153	357
26.4653	372
26.5154	350
26.5654	346
26.6155	374
26.6655	361
26.7156	339
26.7656	321
26.8157	381
26.8657	337
26.9158	353
26.9658	362
27.0158	329
27.0659	369
27.1159	350
27.166	329
27.216	346
27.2661	357
27.3161	321
27.3662	347
27.4162	315
27.4663	343
27.5163	340
27.5664	344
27.6164	311
27.6664	315
27.7165	319
27.7665	299
27.8166	367
27.8666	351
27.9167	314
27.9667	337
28.0168	336
28.0668	345
28.1169	333
28.1669	325
28.217	343
28.267	295
28.3171	341
28.3671	318
28.4171	310
28.4672	322
28.5172	313
28.5673	304
28.6173	320
28.6674	354
28.7174	296
28.7675	316
28.8175	333
28.8676	324
28.9176	315
28.9677	328
29.0177	326
29.0678	302
29.1178	328
29.1678	282
29.2179	308
29.2679	290
29.318	304
29.368	318
29.4181	315
29.4681	302
29.5182	309
29.5682	319
29.6183	342
29.6683	309
29.7184	288
29.7684	314
29.8185	280
29.8685	304
29.9185	311
29.9686	309
30.0186	322
30.0687	297
30.1187	295
30.1688	296
30.2188	292
30.2689	284
30.3189	309
30.369	313
30.419	323
30.4691	282
30.5191	298
30.5692	322
30.6192	311
30.6692	277
30.7193	321
30.7693	276
30.8194	306
30.8694	259
30.9195	264
30.9695	301
31.0196	303
31.0696	292
31.1197	306
31.1697	271
31.2198	300
31.2698	261
31.3199	267
31.3699	298
31.4199	289
31.47	294
31.52	272
31.5701	277
31.6201	274
31.6702	319
31.7202	301
31.7703	272
31.8203	266
31.8704	274
31.9204	311
31.9705	298
32.0205	298
32.0706	289
32.1206	298
32.1706	285
32.2207	276
32.2707	258
32.3208	291
32.3708	268
32.4209	271
32.4709	272
32.521	290
32.571	276
32.6211	293
32.6711	302
32.7212	284
32.7712	296
32.8212	286
32.8713	275
32.9213	319
32.9714	314
33.0214	271
33.0715	267
33.1215	295
33.1716	282
33.2216	277
33.2717	279
33.3217	273
33.3718	314
33.4218	266
33.4719	275
33.5219	293
33.5719	276
33.622	274
33.672	278
33.7221	296
33.7721	293
33.8222	251
33.8722	279
33.9223	293
33.9723	273
34.0224	297
34.0724	308
34.1225	269
34.1725	276
34.2226	300
34.2726	288
34.3226	284
34.3727	281
34.4227	295
34.4728	296
34.5228	279
34.5729	289
34.6229	277
34.673	270
34.723	309
34.7731	304
34.8231	300
34.8732	306
34.9232	290
34.9733	278
35.0233	318
35.0733	284
35.1234	346
35.1734	320
35.2235	300
35.2735	311
35.3236	283
35.3736	261
35.4237	299
35.4737	310
35.5238	295
35.5738	299
35.6239	340
35.6739	319
35.724	359
35.774	316
35.824	317
35.8741	311
35.9241	307
35.9742	312
36.0242	320
36.0743	321
36.1243	268
36.1744	309
36.2244	281
36.2745	320
36.3245	293
36.3746	318
36.4246	330
36.4747	301
36.5247	285
36.5747	331
36.6248	334
36.6748	309
36.7249	316
36.7749	314
36.825	297
36.875	299
36.9251	290
36.9751	323
37.0252	316
37.0752	341
37.1253	328
37.1753	308
37.2254	334
37.2754	316
37.3254	331
37.3755	349
37.4255	300
37.4756	332
37.5256	437
37.5757	545
37.6257	348
37.6758	335
37.7258	328
37.7759	325
37.8259	332
37.876	326
37.926	328
37.976	336
38.0261	336
38.0761	329
38.1262	293
38.1762	354
38.2263	335
38.2763	339
38.3264	341
38.3764	326
38.4265	330
38.4765	325
38.5266	322
38.5766	360
38.6267	315
38.6767	346
38.7267	343
38.7768	374
38.8268	368
38.8769	479
38.9269	550
38.977	389
39.027	411
39.0771	391
39.1271	354
39.1772	325
39.2272	508
39.2773	458
39.3273	407
39.3774	401
39.4274	420
39.4774	389
39.5275	380
39.5775	389
39.6276	373
39.6776	379
39.7277	389
39.7777	441
39.8278	411
39.8778	411
39.9279	438
39.9779	391
40.028	416
40.078	405
40.1281	380
40.1781	412
40.2281	473
40.2782	562
40.3282	575
40.3783	587
40.4283	630
40.4784	548
40.5284	595
40.5785	609
40.6285	640
40.6786	608
40.7286	621
40.7787	637
40.8287	626
40.8788	646
40.9288	670
40.9788	670
41.0289	658
41.0789	711
41.129	706
41.179	781
41.2291	792
41.2791	807
41.3292	925
41.3792	998
41.4293	1223
41.4793	1878
41.5294	2684
41.5794	3016
41.6295	4628
41.6795	27595
41.7295	64010
41.7796	34128
41.8296	46656
41.8797	28272
41.9297	8321
41.9798	6163
42.0298	5460
42.0799	5123
42.1299	4843
42.18	4795
42.23	4917
42.2801	5008
42.3301	5109
42.3802	5340
42.4302	5495
42.4802	5549
42.5303	5928
42.5803	5960
42.6304	6511
42.6804	6613
42.7305	7091
42.7805	7640
42.8306	8171
42.8806	9049
42.9307	10092
42.9807	11749
43.0308	14734
43.0808	20682
43.1308	32511
43.1809	52194
43.2309	69698
43.281	107798
43.331	159679
43.3811	140282
43.4311	155617
43.4812	164295
43.5312	173354
43.5813	130422
43.6313	77283
43.6814	49639
43.7314	32705
43.7815	21294
43.8315	16752
43.8815	14137
43.9316	12555
43.9816	11243
44.0317	10251
44.0817	9486
44.1318	8760
44.1818	8230
44.2319	7750
44.2819	7243
44.332	6786
44.382	6624
44.4321	6228
44.4821	6037
44.5322	5893
44.5822	5677
44.6322	5510
44.6823	5436
44.7323	5165
44.7824	4955
44.8324	4841
44.8825	4787
44.9325	4798
44.9826	4640
45.0326	4457
45.0827	4326
45.1327	4436
45.1828	4160
45.2328	4074
45.2829	3959
45.3329	3959
45.3829	3669
45.433	3705
45.483	3622
45.5331	3657
45.5831	3540
45.6332	3523
45.6832	3278
45.7333	3230
45.7833	3276
45.8334	3093
45.8834	3113
45.9335	2947
45.9835	2908
46.0336	2846
46.0836	2748
46.1336	2772
46.1837	2544
46.2337	2585
46.2838	2499
46.3338	2363
46.3839	2419
46.4339	2336
46.484	2289
46.534	2310
46.5841	2110
46.6341	2097
46.6842	2034
46.7342	1958
46.7843	1939
46.8343	1925
46.8843	1907
46.9344	1807
46.9844	1848
47.0345	1707
47.0845	1611
47.1346	1682
47.1846	1576
47.2347	1544
47.2847	1520
47.3348	1460
47.3848	1477
47.4349	1412
47.4849	1424
47.5349	1350
47.585	1262
47.635	1235
47.6851	1206
47.7351	1087
47.7852	1134
47.8352	982
47.8853	995
47.9353	976
47.9854	932
48.0354	869
48.0855	911
48.1355	839
48.1856	859
48.2356	793
48.2856	768
48.3357	756
48.3857	702
48.4358	639
48.4858	656
48.5359	595
48.5859	630
48.636	614
48.686	602
48.7361	556
48.7861	554
48.8362	534
48.8862	461
48.9363	527
48.9863	447
49.0363	481
49.0864	473
49.1364	415
49.1865	439
49.2365	402
49.2866	380
49.3366	351
49.3867	406
49.4367	382
49.4868	352
49.5368	358
49.5869	365
49.6369	351
49.687	341
49.737	337
49.787	312
49.8371	340
49.8871	300
49.9372	292
49.9872	293
50.0373	295
50.0873	282
50.1374	250
50.1874	270
50.2375	246
50.2875	253
50.3376	253
50.3876	259
50.4377	272
50.4877	226
50.5377	260
50.5878	233
50.6378	226
50.6879	217
50.7379	216
50.788	220
50.838	218
50.8881	224
50.9381	198
50.9882	208
51.0382	194
51.0883	202
51.1383	227
51.1884	190
51.2384	192
51.2884	203
51.3385	167
51.3885	194
51.4386	195
51.4886	176
51.5387	202
51.5887	208
51.6388	188
51.6888	211
51.7389	190
51.7889	207
51.839	197
51.889	189
51.9391	173
51.9891	177
52.0391	201
52.0892	190
52.1392	174
52.1893	178
52.2393	193
52.2894	202
52.3394	180
52.3895	180
52.4395	187
52.4896	177
52.5396	176
52.5897	164
52.6397	186
52.6897	165
52.7398	176
52.7898	168
52.8399	170
52.8899	206
52.94	158
52.99	191
53.0401	156
53.0901	172
53.1402	180
53.1902	172
53.2403	175
53.2903	175
53.3404	191
53.3904	135
53.4404	155
53.4905	176
53.5405	160
53.5906	173
53.6406	180
53.6907	170
53.7407	172
53.7908	165
53.8408	166
53.8909	191
53.9409	158
53.991	185
54.041	172
54.0911	174
54.1411	160
54.1911	162
54.2412	145
54.2912	193
54.3413	166
54.3913	149
54.4414	146
54.4914	186
54.5415	184
54.5915	157
54.6416	150
54.6916	183
54.7417	195
54.7917	182
54.8418	158
54.8918	178
54.9418	195
54.9919	150
55.0419	150
55.092	196
55.142	168
55.1921	159
55.2421	161
55.2922	172
55.3422	177
55.3923	172
55.4423	159
55.4924	142
55.5424	146
55.5925	170
55.6425	165
55.6925	148
55.7426	160
55.7926	154
55.8427	162
55.8927	164
55.9428	159
55.9928	193
56.0429	146
56.0929	174
56.143	182
56.193	170
56.2431	141
56.2931	167
56.3432	186
56.3932	149
56.4432	147
56.4933	162
56.5433	181
56.5934	182
56.6434	173
56.6935	170
56.7435	169
56.7936	163
56.8436	142
56.8937	176
56.9437	181
56.9938	168
57.0438	158
57.0939	160
57.1439	144
57.1939	182
57.244	177
57.294	172
57.3441	164
57.3941	149
57.4442	176
57.4942	189
57.5443	189
57.5943	178
57.6444	159
57.6944	162
57.7445	176
57.7945	182
57.8445	155
57.8946	164
57.9446	172
57.9947	162
58.0447	178
58.0948	171
58.1448	146
58.1949	154
58.2449	164
58.295	174
58.345	172
58.3951	149
58.4451	158
58.4952	173
58.5452	183
58.5952	138
58.6453	147
58.6953	165
58.7454	153
58.7954	140
58.8455	139
58.8955	151
58.9456	157
58.9956	158
59.0457	149
59.0957	152
59.1458	175
59.1958	146
59.2459	174
59.2959	176
59.3459	156
59.396	150
59.446	171
59.4961	144
59.5461	159
59.5962	169
59.6462	150
59.6963	175
59.7463	137
59.7964	179
59.8464	167
59.8965	149
59.9465	156
59.9966	160
60.0466	146
60.0966	149
60.1467	149
60.1967	155
60.2468	162
60.2968	148
60.3469	168
60.3969	151
60.447	154
60.497	134
60.5471	153
60.5971	157
60.6472	140
60.6972	145
60.7473	166
60.7973	144
60.8473	138
60.8974	154
60.9474	157
60.9975	184
61.0475	148
61.0976	147
61.1476	173
61.1977	146
61.2477	150
61.2978	141
61.3478	141
61.3979	177
61.4479	134
61.498	137
61.548	157
61.598	140
61.6481	136
61.6981	153
61.7482	155
61.7982	165
61.8483	153
61.8983	149
61.9484	146
61.9984	128
62.0485	153
62.0985	159
62.1486	161
62.1986	166
62.2487	143
62.2987	131
62.3487	160
62.3988	159
62.4488	148
62.4989	159
62.5489	148
62.599	161
62.649	136
62.6991	154
62.7491	143
62.7992	135
62.8492	154
62.8993	130
62.9493	151
62.9993	150
63.0494	137
63.0994	142
63.1495	166
63.1995	129
63.2496	166
63.2996	165
63.3497	164
63.3997	137
63.4498	130
63.4998	151
63.5499	163
63.5999	146
63.65	151
63.7	162
63.75	164
63.8001	150
63.8501	153
63.9002	154
63.9502	160
64.0003	139
64.0503	143
64.1004	141
64.1504	140
64.2005	159
64.2505	154
64.3006	163
64.3506	141
64.4007	151
64.4507	165
64.5007	140
64.5508	172
64.6008	156
64.6509	157
64.7009	140
64.751	163
64.801	154
64.8511	150
64.9011	141
64.9512	156
65.0012	157
65.0513	151
65.1013	157
65.1514	137
65.2014	166
65.2514	150
65.3015	153
65.3515	129
65.4016	152
65.4516	140
65.5017	140
65.5517	139
65.6018	158
65.6518	170
65.7019	169
65.7519	136
65.802	162
65.852	149
65.9021	125
65.9521	149
66.0021	143
66.0522	157
66.1022	141
66.1523	156
66.2023	142
66.2524	162
66.3024	139
66.3525	147
66.4025	136
66.4526	140
66.5026	131
66.5527	148
66.6027	137
66.6528	141
66.7028	154
66.7528	148
66.8029	134
66.8529	137
66.903	156
66.953	131
67.0031	138
67.0531	154
67.1032	116
67.1532	124
67.2033	136
67.2533	169
67.3034	144
67.3534	130
67.4035	154
67.4535	148
67.5035	109
67.5536	128
67.6036	161
67.6537	162
67.7037	151
67.7538	163
67.8038	134
67.8539	154
67.9039	144
67.954	145
68.004	158
68.0541	140
68.1041	134
68.1541	146
68.2042	141
68.2542	151
68.3043	126
68.3543	126
68.4044	142
68.4544	128
68.5045	142
68.5545	143
68.6046	134
68.6546	152
68.7047	153
68.7547	140
68.8048	132
68.8548	142
68.9048	152
68.9549	132
69.0049	154
69.055	135
69.105	126
69.1551	145
69.2051	139
69.2552	159
69.3052	144
69.3553	142
69.4053	139
69.4554	133
69.5054	154
69.5555	145
69.6055	132
69.6555	134
69.7056	118
69.7556	139
69.8057	141
69.8557	142
69.9058	147
69.9558	149
70.0059	106
70.0559	127
70.106	146
70.156	142
70.2061	129
70.2561	139
70.3062	148
70.3562	123
70.4062	148
70.4563	127
70.5063	142
70.5564	140
70.6064	145
70.6565	147
70.7065	160
70.7566	143
70.8066	139
70.8567	125
70.9067	156
70.9568	135
71.0068	145
71.0569	123
71.1069	122
71.1569	144
71.207	133
71.257	121
71.3071	170
71.3571	141
71.4072	133
71.4572	169
71.5073	145
71.5573	131
71.6074	142
71.6574	127
71.7075	145
71.7575	129
71.8076	116
71.8576	129
71.9076	139
71.9577	133
72.0077	153
72.0578	132
72.1078	154
72.1579	112
72.2079	138
72.258	140
72.308	147
72.3581	127
72.4081	134
72.4582	158
72.5082	132
72.5582	128
72.6083	157
72.6583	146
72.7084	138
72.7584	114
72.8085	132
72.8585	133
72.9086	112
72.9586	123
73.0087	145
73.0587	125
73.1088	134
73.1588	119
73.2089	151
73.2589	143
73.3089	149
73.359	151
73.409	133
73.4591	140
73.5091	155
73.5592	130
73.6092	110
73.6593	141
73.7093	121
73.7594	128
73.8094	157
73.8595	140
73.9095	141
73.9596	145
74.0096	147
74.0596	139
74.1097	137
74.1597	135
74.2098	136
74.2598	128
74.3099	127
74.3599	138
74.41	127
74.46	152
74.5101	131
74.5601	125
74.6102	135
74.6602	125
74.7103	127
74.7603	148
74.8103	130
74.8604	140
74.9104	128
74.9605	150
75.0105	150
75.0606	140
75.1106	145
75.1607	144
75.2107	143
75.2608	139
75.3108	156
75.3609	118
75.4109	137
75.461	144
75.511	138
75.561	125
75.6111	131
75.6611	134
75.7112	167
75.7612	141
75.8113	128
75.8613	137
75.9114	141
75.9614	133
76.0115	138
76.0615	142
76.1116	122
76.1616	151
76.2117	118
76.2617	113
76.3117	140
76.3618	155
76.4118	151
76.4619	137
76.5119	144
76.562	129
76.612	135
76.6621	137
76.7121	138
76.7622	115
76.8122	137
76.8623	140
76.9123	130
76.9624	134
77.0124	145
77.0624	135
77.1125	147
77.1625	135
77.2126	125
77.2626	140
77.3127	122
77.3627	138
77.4128	152
77.4628	110
77.5129	137
77.5629	112
77.613	124
77.663	133
77.713	127
77.7631	147
77.8131	147
77.8632	139
77.9132	145
77.9633	158
78.0133	130
78.0634	154
78.1134	120
78.1635	115
78.2135	142
78.2636	119
78.3136	139
78.3637	131
78.4137	142
78.4637	129
78.5138	145
78.5638	132
78.6139	146
78.6639	140
78.714	136
78.764	143
78.8141	126
78.8641	151
78.9142	160
78.9642	123
79.0143	130
79.0643	135
79.1144	134
79.1644	133
79.2144	145
79.2645	129
79.3145	126
79.3646	141
79.4146	132
79.4647	124
79.5147	147
79.5648	130
79.6148	155
79.6649	137
79.7149	130
79.765	132
79.815	151
79.8651	114
79.9151	147
79.9651	142
80.0152	218

## Sheet: ED_3e
Distance (μm)	Height (nm)		Distance (μm)	Height (nm)		Distance (μm)	Height (nm)		Distance (μm)	Height (nm)		Distance (μm)	Height (nm)
0	-0.02971		0	-0.30165		0	0.49897		0	0.40642		0	-0.57896
0.01953	-0.10334		0.02014	-0.1967		0.01938	0.12001		0.01953	0.40592		0.01968	-0.54926
0.03906	-0.08672		0.04028	0.01773		0.03876	0.14284		0.03906	0.49192		0.03937	-0.40758
0.05859	-0.00265		0.06042	0.09746		0.05814	0.2015		0.05859	0.53003		0.05905	-0.43863
0.07813	-0.01416		0.08057	0.10101		0.07751	0.14392		0.07813	0.44952		0.07874	-0.2935
0.09766	-0.06798		0.10071	0.1604		0.09689	0.33973		0.09766	0.40719		0.09842	-0.17684
0.11719	-0.10995		0.12085	0.06174		0.11627	0.40766		0.11719	0.64486		0.1181	-0.14709
0.13672	0.07975		0.14099	0.45193		0.13565	0.51917		0.13672	0.55791		0.13779	-0.11033
0.15625	0.0369		0.16113	0.46497		0.15503	0.39193		0.15625	0.14274		0.15747	0.04933
0.17578	-0.00125		0.18127	0.50499		0.17441	0.50451		0.17578	0.18462		0.17715	-0.30564
0.19531	-0.10066		0.20142	0.51647		0.19379	0.36475		0.19531	0.38444		0.19684	-0.43959
0.21484	-0.13177		0.22156	0.45295		0.21317	0.37027		0.21484	0.21197		0.21652	-0.46082
0.23438	-0.06111		0.2417	0.53571		0.23254	0.34517		0.23438	0.15595		0.23621	-0.18407
0.25391	-0.04131		0.26184	0.53017		0.25192	0.39385		0.25391	0.24736		0.25589	-0.18845
0.27344	0.15578		0.28198	0.50291		0.2713	0.48832		0.27344	0.17452		0.27557	-0.14154
0.29297	0.27802		0.30212	0.56068		0.29068	0.36679		0.29297	0.03388		0.29526	-0.07958
0.3125	0.19203		0.32227	0.55219		0.31006	0.35301		0.3125	0.1063		0.31494	-0.05736
0.33203	0.33098		0.34241	0.61115		0.32944	0.17993		0.33203	0.1661		0.33463	0.1123
0.35156	0.2195		0.36255	0.61952		0.34882	0.1032		0.35156	0.08792		0.35431	0.02651
0.37109	0.24204		0.38269	0.77984		0.36819	0.02101		0.37109	0.12992		0.37399	0.15348
0.39063	0.06938		0.40283	0.62909		0.38757	-0.02799		0.39063	-0.14214		0.39368	0.11208
0.41016	0.00205		0.42297	0.59219		0.40695	-0.32167		0.41016	-0.29068		0.41336	0.30382
0.42969	-0.000367578		0.44312	0.65726		0.42633	-0.26275		0.42969	-0.11917		0.43304	0.06556
0.44922	0.42195		0.46326	0.73685		0.44571	-0.30252		0.44922	-0.06294		0.45273	0.27401
0.46875	0.63601		0.4834	0.69556		0.46509	-0.2421		0.46875	-0.07433		0.47241	0.36517
0.48828	0.52255		0.50354	0.55678		0.48447	-0.28095		0.48828	-0.12082		0.4921	0.46875
0.50781	0.61606		0.52368	0.56871		0.50385	-0.13151		0.50781	-0.27754		0.51178	0.42517
0.52734	0.56224		0.54382	0.46421		0.52322	-0.16555		0.52734	-0.40357		0.53146	0.60362
0.54688	0.55799		0.56396	0.01723		0.5426	-0.13636		0.54688	-0.32788		0.55115	0.2351
0.56641	0.47931		0.58411	0.32209		0.56198	-0.09406		0.56641	-0.04018		0.57083	0.10361
0.58594	0.43986		0.60425	0.28936		0.58136	-0.21112		0.58594	-0.03268		0.59051	0.15652
0.60547	0.37687		0.62439	0.20985		0.60074	-0.30386		0.60547	-0.1299		0.6102	0.03281
0.625	0.18542		0.64453	-0.28654		0.62012	-0.3517		0.625	-0.16889		0.62988	0.01445
0.64453	0.03315		0.66467	-0.3404		0.6395	-0.29448		0.64453	-0.37536		0.64957	0.01086
0.66406	-0.18257		0.68481	-0.30157		0.65887	-0.23885		0.66406	-0.22077		0.66925	0.03363
0.68359	-0.11022		0.70496	-0.29182		0.67825	-0.34853		0.68359	-0.32439		0.68893	-0.11751
0.70313	-0.13205		0.7251	-0.34164		0.69763	-0.46862		0.70313	-0.28367		0.70862	-0.20409
0.72266	-0.10182		0.74524	-0.42589		0.71701	-0.45784		0.72266	-0.179		0.7283	-0.11582
0.74219	-0.09456		0.76538	-0.34841		0.73639	-0.34797		0.74219	0.01839		0.74799	-0.23934
0.76172	-0.10373		0.78552	-0.32117		0.75577	-0.44082		0.76172	-0.00594		0.76767	-0.1952
0.78125	-0.04993		0.80566	-0.25636		0.77515	-0.38924		0.78125	-0.12185		0.78735	-0.18475
0.80078	-0.08595		0.82581	-0.24442		0.79453	-0.25683		0.80078	0.06858		0.80704	-0.16945
0.82031	0.04498		0.84595	-0.2906		0.8139	-0.15174		0.82031	-0.08085		0.82672	-0.15423
0.83984	0.05635		0.86609	-0.2584		0.83328	-0.40033		0.83984	-0.09755		0.8464	-0.09756
0.85937	-0.04015		0.88623	-0.38217		0.85266	-0.30615		0.85937	0.10589		0.86609	-0.18704
0.87891	-0.08114		0.90637	-0.40028		0.87204	-0.32676		0.87891	-0.01269		0.88577	-0.30519
0.89844	0.00574		0.92651	-0.50486		0.89142	-0.04483		0.89844	0.02442		0.90546	-0.19971
0.91797	-0.14903		0.94666	-0.49139		0.9108	-0.15835		0.91797	-0.11442		0.92514	-0.2923
0.9375	-0.22423		0.9668	-0.53999		0.93018	-0.23292		0.9375	-0.12371		0.94482	-0.3805
0.95703	-0.37314		0.98694	-0.45343		0.94955	0.00696		0.95703	-0.3487		0.96451	-0.23054
0.97656	-0.23356		1.00708	-0.46783		0.96893	-0.06813		0.97656	-0.17713		0.98419	-0.24275
0.99609	-0.41479		1.02722	-0.58798		0.98831	-0.08931		0.99609	-0.21795		1.00388	-0.14485
1.01563	-0.17243		1.04736	-0.30625		1.00769	-0.05199		1.01563	-0.24106		1.02356	-0.15839
1.03516	-0.36738		1.0675	-0.41009		1.02707	0.03496		1.03516	-0.14903		1.04324	-0.1251
1.05469	-0.47628		1.08765	-0.48747		1.04645	-0.06365		1.05469	-0.1926		1.06293	-0.09074
1.07422	-0.48929		1.10779	-0.41887		1.06583	-0.17628		1.07422	-0.25017		1.08261	-0.000218195
1.09375	-0.49341		1.12793	-0.34831		1.08521	-0.20736		1.09375	-0.18322		1.10229	0.09514
1.11328	-0.81772		1.14807	-0.34575		1.10458	-0.21732		1.11328	-0.07653		1.12198	0.14254
1.13281	-0.6872		1.16821	-0.2534		1.12396	-0.26694		1.13281	0.09372		1.14166	0.14804
1.15234	-0.83296		1.18836	-0.28699		1.14334	-0.27425		1.15234	0.21652		1.16135	0.1216
1.17188	-0.64624		1.2085	-0.27453		1.16272	-0.2313		1.17188	0.19591		1.18103	0.26077
1.19141	-0.52729		1.22864	-0.39676		1.1821	-0.27156		1.19141	0.15669		1.20071	0.19913
1.21094	-0.46803		1.24878	-0.46631		1.20148	-0.46716		1.21094	0.23045		1.2204	0.41016
1.23047	-0.3745		1.26892	-0.45675		1.22086	-0.5499		1.23047	0.02342		1.24008	0.60203
1.25	-0.26886		1.28906	-0.33683		1.24024	-0.54678		1.25	-0.0158		1.25977	0.53398
1.26953	-0.50121		1.3092	-0.36948		1.25961	-0.33654		1.26953	0.04258		1.27945	0.6354
1.28906	-0.52837		1.32935	-0.55781		1.27899	-0.03679		1.28906	0.13664		1.29913	0.70492
1.30859	-0.58657		1.34949	-0.43447		1.29837	-0.20682		1.30859	-0.00208		1.31882	0.55545
1.32813	-0.45824		1.36963	-0.4124		1.31775	-0.13262		1.32813	-0.0491		1.3385	0.31648
1.34766	-0.50562		1.38977	-0.51744		1.33713	-0.13554		1.34766	-0.11349		1.35818	0.44646
1.36719	-0.50984		1.40991	-0.61343		1.35651	-0.26155		1.36719	-0.08305		1.37787	0.52085
1.38672	-0.46097		1.43005	-0.51196		1.37589	-0.13867		1.38672	-0.03819		1.39755	0.52783
1.40625	-0.70477		1.45019	-0.43061		1.39526	-0.24088		1.40625	-0.07762		1.41724	0.41027
1.42578	-0.55126		1.47034	-0.40428		1.41464	-0.20748		1.42578	-0.08871		1.43692	0.41379
1.44531	-0.23182		1.49048	-0.24995		1.43402	-0.32709		1.44531	-0.21154		1.4566	0.49479
1.46484	-0.17814		1.51062	-0.02622		1.4534	-0.26061		1.46484	-0.25051		1.47629	0.59622
1.48438	-0.16825		1.53076	-0.03551		1.47278	-0.26815		1.48438	-0.21299		1.49597	0.44564
1.50391	-0.16447		1.5509	-0.08729		1.49216	-0.28699		1.50391	-0.11461		1.51566	0.28126
1.52344	-0.13173		1.57105	-0.0389		1.51154	-0.27171		1.52344	-0.19049		1.53534	0.33513
1.54297	-0.12566		1.59119	-0.06356		1.53092	-0.04957		1.54297	-0.16213		1.55502	0.32434
1.5625	-0.09295		1.61133	-0.26673		1.55029	-0.13241		1.5625	-0.2094		1.57471	0.28335
1.58203	0.0315		1.63147	-0.2435		1.56967	-0.05916		1.58203	-0.22257		1.59439	0.34784
1.60156	0.04515		1.65161	-0.17592		1.58905	-0.09536		1.60156	-0.14013		1.61407	0.49172
1.62109	0.06282		1.67175	-0.55028		1.60843	-0.19652		1.62109	-0.25398		1.63376	0.48394
1.64063	-0.0259		1.6919	-0.54597		1.62781	-0.24164		1.64063	-0.25528		1.65344	0.19024
1.66016	0.00343		1.71204	-0.36035		1.64719	-0.10588		1.66016	-0.41405		1.67313	0.16226
1.67969	0.09834		1.73218	-0.36944		1.66657	-0.08059		1.67969	-0.54495		1.69281	0.11501
1.69922	0.25439		1.75232	-0.2523		1.68594	0.02798		1.69922	-0.45653		1.71249	0.20995
1.71875	0.16299		1.77246	-0.38522		1.70532	0.02719		1.71875	-0.39872		1.73218	0.2504
1.73828	0.14412		1.7926	-0.33063		1.7247	0.01099		1.73828	-0.38205		1.75186	0.36069
1.75781	0.40187		1.81274	-0.17733		1.74408	-0.08818		1.75781	-0.34021		1.77154	0.51799
1.77734	0.34445		1.83289	-0.03189		1.76346	0.252		1.77734	-0.05284		1.79123	0.32586
1.79688	0.31341		1.85303	-0.17731		1.78284	0.32791		1.79688	-0.18412		1.81091	0.24921
1.81641	0.40419		1.87317	-0.44102		1.80222	0.38312		1.81641	-0.25602		1.8306	0.04858
1.83594	0.27625		1.89331	-0.37871		1.82159	0.28044		1.83594	-0.15363		1.85028	0.08324
1.85547	0.34822		1.91345	-0.5964		1.84097	0.15768		1.85547	-0.12412		1.86996	0.07959
1.875	0.55486		1.93359	-0.74394		1.86035	0.43723		1.875	-0.07703		1.88965	-0.16034
1.89453	0.60003		1.95374	-0.69881		1.87973	0.23419		1.89453	-0.10902		1.90933	-0.05798
1.91406	0.48109		1.97388	-0.56895		1.89911	0.27551		1.91406	0.03503		1.92902	-0.14677
1.93359	0.48008		1.99402	-0.51831		1.91849	0.37859		1.93359	0.12102		1.9487	-0.07816
1.95313	0.38361		2.01416	-0.52313		1.93787	0.3826		1.95313	0.16637		1.96838	0.10534
1.97266	0.17407		2.0343	-0.46554		1.95725	0.19826		1.97266	0.1287		1.98807	-0.03882
1.99219	0.11317		2.05444	-0.23216		1.97662	0.14737		1.99219	0.16761		2.00775	-0.22424
2.01172	0.27126		2.07458	-0.08388		1.996	0.23948		2.01172	0.20716		2.02743	-0.05499
2.03125	0.06341		2.09473	-0.21452		2.01538	0.37177		2.03125	0.25204		2.04712	0.03142
2.05078	-0.00389		2.11487	-0.03222		2.03476	0.32736		2.05078	0.07855		2.0668	-0.16448
2.07031	0.03838		2.13501	-0.13252		2.05414	0.39941		2.07031	-0.35527		2.08649	-0.07809
2.08984	0.15175		2.15515	0.00164		2.07352	0.24115		2.08984	-0.39044		2.10617	-0.21413
2.10938	-0.19978		2.17529	-0.00369		2.0929	0.27505		2.10938	-0.3812		2.12585	-0.38937
2.12891	-0.18853		2.19543	0.2793		2.11227	0.39312		2.12891	-0.18143		2.14554	-0.38152
2.14844	-0.0555		2.21558	0.18896		2.13165	0.31444		2.14844	-0.26948		2.16522	-0.38439
2.16797	-0.06403		2.23572	0.08067		2.15103	0.23403		2.16797	-0.29457		2.18491	-0.52582
2.1875	-0.21001		2.25586	0.23528		2.17041	0.36964		2.1875	-0.27444		2.20459	-0.49985
2.20703	-0.15085		2.276	0.29379		2.18979	0.25671		2.20703	-0.15786		2.22427	-0.39492
2.22656	0.02483		2.29614	0.22455		2.20917	0.10375		2.22656	0.04852		2.24396	-0.21294
2.24609	-0.07233		2.31628	0.15402		2.22855	0.10861		2.24609	-0.000384994		2.26364	-0.29593
2.26563	0.31728		2.33643	0.29887		2.24793	0.29812		2.26563	0.01928		2.28332	-0.18161
2.28516	0.42181		2.35657	0.17159		2.2673	0.11837		2.28516	0.15196		2.30301	0.02553
2.30469	0.43246		2.37671	0.31487		2.28668	0.38491		2.30469	0.09343		2.32269	-0.04095
2.32422	0.27963		2.39685	0.3619		2.30606	0.45114		2.32422	0.21306		2.34238	-0.0575
2.34375	0.46196		2.41699	0.25706		2.32544	0.40169		2.34375	0.21857		2.36206	0.12521
2.36328	0.44993		2.43713	0.22716		2.34482	0.33797		2.36328	0.20115		2.38174	0.15046
2.38281	0.64579		2.45728	0.12173		2.3642	0.4842		2.38281	0.04651		2.40143	-0.19915
2.40234	0.53223		2.47742	0.01267		2.38358	0.30286		2.40234	0.25611		2.42111	-0.76823
2.42188	0.3398		2.49756	0.01716		2.40296	0.55557		2.42188	0.15965		2.4408	-0.79308
2.44141	0.53663		2.5177	0.0902		2.42233	0.55593		2.44141	0.11981		2.46048	-0.64032
2.46094	0.33653		2.53784	-0.30264		2.44171	0.54744		2.46094	0.24075		2.48016	-0.71639
2.48047	0.48489		2.55798	-0.3089		2.46109	0.56872		2.48047	-0.11769		2.49985	-0.68404
2.5	0.56937		2.57813	-0.19499		2.48047	0.43961		2.5	-0.20059		2.51953	-0.5021
2.51953	0.52061		2.59827	-0.20781		2.49985	0.50883		2.51953	-0.23322		2.53921	-0.50915
2.53906	0.44038		2.61841	-0.11882		2.51923	0.60498		2.53906	-0.28641		2.5589	-0.52594
2.55859	0.49943		2.63855	0.01384		2.53861	0.56138		2.55859	-0.36109		2.57858	-0.31667
2.57813	0.35878		2.65869	0.19974		2.55799	0.52305		2.57813	-0.37437		2.59827	-0.25385
2.59766	0.41853		2.67883	0.06767		2.57736	0.55461		2.59766	-0.30767		2.61795	-0.21404
2.61719	0.31807		2.69897	0.20704		2.59674	0.59774		2.61719	-0.27797		2.63763	-0.19625
2.63672	0.17864		2.71912	0.22405		2.61612	0.56894		2.63672	-0.40991		2.65732	-0.14129
2.65625	0.19033		2.73926	0.30735		2.6355	0.37283		2.65625	-0.44619		2.677	-0.13734
2.67578	0.29226		2.7594	0.37619		2.65488	-0.03103		2.67578	-0.46171		2.69669	-0.08672
2.69531	0.27331		2.77954	0.33965		2.67426	-0.02124		2.69531	-0.46732		2.71637	0.21317
2.71484	0.52993		2.79968	0.45001		2.69364	-0.02399		2.71484	-0.3813		2.73605	0.08218
2.73438	0.38844		2.81982	0.49238		2.71301	0.03605		2.73438	-0.16973		2.75574	0.12609
2.75391	0.27834		2.83997	0.49997		2.73239	-0.00443		2.75391	-0.04756		2.77542	0.37702
2.77344	0.46512		2.86011	0.40279		2.75177	-0.13952		2.77344	0.01035		2.7951	0.41484
2.79297	0.61955		2.88025	0.61871		2.77115	-0.0256		2.79297	0.41204		2.81479	0.24982
2.8125	0.24848		2.90039	0.59132		2.79053	-0.08769		2.8125	0.3538		2.83447	0.17527
2.83203	-0.03628		2.92053	0.52382		2.80991	-0.38268		2.83203	0.5088		2.85416	0.28644
2.85156	0.01805		2.94067	0.63861		2.82929	-0.14371		2.85156	0.70656		2.87384	0.39855
2.87109	-0.03197		2.96082	0.51517		2.84867	-0.07016		2.87109	0.74367		2.89352	0.46744
2.89063	-0.22435		2.98096	0.50371		2.86804	-0.2079		2.89063	0.63351		2.91321	0.08845
2.91016	-0.28495		3.0011	0.51376		2.88742	0.03845		2.91016	0.81703		2.93289	-0.02613
2.92969	-0.19665		3.02124	0.47708		2.9068	-0.0257		2.92969	0.63814		2.95257	0.11466
2.94922	-0.13761		3.04138	0.56515		2.92618	0.16011		2.94922	0.78161		2.97226	0.14155
2.96875	-0.19537		3.06152	0.65739		2.94556	0.44954		2.96875	0.82444		2.99194	-0.07492
2.98828	0.05841		3.08167	0.42787		2.96494	0.31114		2.98828	0.73165		3.01163	-0.35419
3.00781	-0.10033		3.10181	0.27198		2.98432	0.19479		3.00781	0.65828		3.03131	-0.26332
3.02734	-0.19421		3.12195	0.62092		3.00369	0.15478		3.02734	0.76424		3.05099	-0.19774
3.04688	-0.00752		3.14209	0.64959		3.02307	0.03701		3.04688	0.80516		3.07068	-0.09808
3.06641	-0.10612		3.16223	0.5461		3.04245	-0.05727		3.06641	0.48913		3.09036	-0.18123
3.08594	-0.17034		3.18237	0.30805		3.06183	-0.11891		3.08594	0.72418		3.11004	0.07503
3.10547	-0.23499		3.20252	0.26762		3.08121	-0.30169		3.10547	0.75484		3.12973	-0.10128
3.125	-0.15507		3.22266	0.35065		3.10059	-0.35161		3.125	0.65124		3.14941	-0.01422
3.14453	-0.26213		3.2428	0.39803		3.11997	-0.37101		3.14453	0.62978		3.1691	0.05553
3.16406	-0.43845		3.26294	0.37698		3.13935	-0.50951		3.16406	-0.00803		3.18878	-0.04605
3.18359	-0.24377		3.28308	0.5139		3.15872	-0.35887		3.18359	0.0203		3.20846	-0.13007
3.20313	-0.29164		3.30322	0.38047		3.1781	-0.14989		3.20313	-0.22996		3.22815	-0.28312
3.22266	-0.34138		3.32336	0.54565		3.19748	-0.15937		3.22266	-0.29614		3.24783	-0.17935
3.24219	-0.52467		3.34351	0.3381		3.21686	-0.39424		3.24219	-0.26709		3.26751	-0.17104
3.26172	-0.45117		3.36365	0.40051		3.23624	-0.28346		3.26172	-0.24856		3.2872	0.09408
3.28125	-0.11227		3.38379	0.3534		3.25562	-0.30218		3.28125	-0.49658		3.30688	0.05481
3.30078	-0.27179		3.40393	0.36983		3.275	-0.37196		3.30078	-0.48491		3.32657	0.16993
3.32031	-0.38073		3.42407	0.501		3.29437	-0.33154		3.32031	-0.37687		3.34625	0.14107
3.33984	-0.24919		3.44421	0.38407		3.31375	-0.27454		3.33984	-0.38665		3.36593	0.15378
3.35938	-0.4513		3.46436	0.45108		3.33313	-0.28783		3.35938	-0.53216		3.38562	-0.01919
3.37891	-0.25419		3.4845	0.44289		3.35251	-0.24869		3.37891	-0.44959		3.4053	0.22094
3.39844	-0.14422		3.50464	0.24013		3.37189	-0.22572		3.39844	-0.37859		3.42499	0.13952
3.41797	-0.17912		3.52478	0.07598		3.39127	-0.22618		3.41797	-0.42011		3.44467	-0.7174
3.4375	-0.05329		3.54492	0.03933		3.41065	-0.25536		3.4375	-0.43099		3.46435	-0.36544
3.45703	-0.06283		3.56506	-0.04755		3.43003	-0.39056		3.45703	-0.45013		3.48404	-0.27241
3.47656	-0.11422		3.58521	-0.06886		3.4494	-0.26661		3.47656	-0.43753		3.50372	-0.34082
3.49609	-0.06662		3.60535	-0.10744		3.46878	-0.52921		3.49609	-0.48198		3.5234	-0.43071
3.51563	-0.01362		3.62549	-0.09214		3.48816	-0.76472		3.51563	-0.51854		3.54309	-0.48254
3.53516	0.12179		3.64563	-0.03147		3.50754	-0.51275		3.53516	-0.21905		3.56277	-0.32666
3.55469	0.01094		3.66577	-0.34735		3.52692	-0.47257		3.55469	-0.0541		3.58246	-0.29184
3.57422	0.03991		3.68591	-0.56074		3.5463	-0.52328		3.57422	-0.06884		3.60214	-0.22477
3.59375	0.06785		3.70606	-0.59417		3.56568	0.2281		3.59375	-0.24847		3.62182	-0.19761
3.61328	0.0756		3.7262	-0.59924		3.58505	0.11198		3.61328	-0.2146		3.64151	0.00213
3.63281	0.26302		3.74634	-0.58402		3.60443	-0.13914		3.63281	0.1029		3.66119	0.02049
3.65234	0.22675		3.76648	-0.27134		3.62381	-0.09187		3.65234	0.33641		3.68088	-0.12823
3.67188	0.32197		3.78662	0.02895		3.64319	-0.06366		3.67188	0.22928		3.70056	0.06942
3.69141	0.10608		3.80676	0.11143		3.66257	-0.23444		3.69141	0.19899		3.72024	0.14884
3.71094	-0.0049		3.82691	0.37867		3.68195	-0.0678		3.71094	0.1239		3.73993	-0.01714
3.73047	0.20905		3.84705	0.37309		3.70133	0.14508		3.73047	0.01466		3.75961	-0.05047
3.75	0.09664		3.86719	0.32257		3.72071	-0.04779		3.75	0.04937		3.77929	-0.12142
3.76953	0.13207		3.88733	0.25169		3.74008	-0.0096		3.76953	-0.1084		3.79898	-0.2191
3.78906	0.20211		3.90747	0.12146		3.75946	0.05534		3.78906	-0.00397		3.81866	-0.21244
3.80859	0.01452		3.92761	0.02926		3.77884	-0.20555		3.80859	0.18393		3.83835	-0.15623
3.82813	-0.24305		3.94775	0.03922		3.79822	-0.26497		3.82813	0.22915		3.85803	-0.15853
3.84766	-0.04385		3.9679	-0.10261		3.8176	-0.2714		3.84766	-0.04617		3.87771	-0.20562
3.86719	-0.01524		3.98804	-0.01231		3.83698	-0.17447		3.86719	0.19682		3.8974	-0.21066
3.88672	-0.14928		4.00818	-0.032		3.85636	-0.3753		3.88672	0.07698		3.91708	-0.2893
3.90625	-0.30843		4.02832	-0.16414		3.87573	-0.2661		3.90625	0.18691		3.93677	-0.196
3.92578	-0.34576		4.04846	0.02034		3.89511	-0.04271		3.92578	0.24823		3.95645	-0.0537
3.94531	-0.44841		4.0686	-0.14715		3.91449	0.2962		3.94531	0.23798		3.97613	-0.12265
3.96484	-0.47237		4.08875	-0.03068		3.93387	-0.07723		3.96484	0.24501		3.99582	-0.08942
3.98438	-0.29176		4.10889	0.0255		3.95325	0.0374		3.98438	0.28688		4.0155	0.16961
4.00391	-0.27982		4.12903	-0.19744		3.97263	0.0064		4.00391	0.48067		4.03519	0.32025
4.02344	-0.18255		4.14917	-0.10753		3.99201	-0.1263		4.02344	0.76816		4.05487	0.47238
4.04297	-0.59094		4.16931	-0.05315		4.01138	-0.01714		4.04297	0.49974		4.07455	0.42353
4.0625	-0.66618		4.18945	0.19763		4.03076	0.23891		4.0625	0.51016		4.09424	0.43274
4.08203	-0.82372		4.2096	0.232		4.05014	0.05446		4.08203	0.61339		4.11392	0.31254
4.10156	-0.58391		4.22974	0.24394		4.06952	0.09026		4.10156	0.37785		4.1336	0.42741
4.12109	-0.39836		4.24988	0.05723		4.0889	0.10954		4.12109	0.32542		4.15329	0.62231
4.14063	-0.4748		4.27002	0.0659		4.10828	0.12795		4.14063	0.35296		4.17297	0.80704
4.16016	-0.56681		4.29016	0.28334		4.12766	-0.05828		4.16016	0.22528		4.19266	0.79151
4.17969	-0.53844		4.3103	0.28362		4.14704	0.00761		4.17969	0.10551		4.21234	0.61783
4.19922	-0.42342		4.33044	0.31325		4.16641	-0.00298		4.19922	0.16767		4.23202	0.46065
4.21875	-0.30139		4.35059	0.12079		4.18579	-0.12132		4.21875	0.083		4.25171	0.45672
4.23828	-0.05736		4.37073	0.00612		4.20517	-0.00395		4.23828	0.16397		4.27139	0.29332
4.25781	0.13643		4.39087	0.10895		4.22455	0.13975		4.25781	0.02891		4.29108	0.28246
4.27734	0.09539		4.41101	0.10662		4.24393	0.20248		4.27734	0.10098		4.31076	0.24092
4.29688	0.27043		4.43115	-0.17708		4.26331	0.21559		4.29688	0.20315		4.33044	0.24507
4.31641	0.41086		4.45129	-0.08025		4.28269	-0.01771		4.31641	0.11393		4.35013	0.25992
4.33594	0.44127		4.47144	0.00749		4.30206	0.17177		4.33594	0.08163		4.36981	0.15904
4.35547	0.34635		4.49158	-0.30077		4.32144	0.17826		4.35547	0.17447		4.38949	0.04655
4.375	0.35758		4.51172	-0.14959		4.34082	0.23325		4.375	0.1248		4.40918	-0.00557
4.39453	0.53194		4.53186	-0.26338		4.3602	0.04428		4.39453	0.09699		4.42886	-0.06341
4.41406	0.59687		4.552	-0.11317		4.37958	-0.1234		4.41406	0.06553		4.44855	-0.18854
4.43359	0.37967		4.57214	-0.21925		4.39896	-0.17822		4.43359	0.19753		4.46823	0.16093
4.45313	0.34439		4.59229	-0.37544		4.41834	0.00882		4.45313	0.06432		4.48791	-0.01698
4.47266	0.37698		4.61243	-0.37282		4.43772	0.01111		4.47266	0.07325		4.5076	-0.3229
4.49219	0.11715		4.63257	-0.35742		4.45709	0.03557		4.49219	0.18422		4.52728	-0.26445
4.51172	0.10127		4.65271	-0.38231		4.47647	0.045		4.51172	0.1759		4.54696	-0.12068
4.53125	0.14826		4.67285	-0.1532		4.49585	0.10368		4.53125	0.16784		4.56665	-0.20397
4.55078	-0.00173		4.69299	-0.04892		4.51523	0.17267		4.55078	0.28834		4.58633	-0.3136
4.57031	-0.29273		4.71314	-0.27296		4.53461	0.04742		4.57031	0.47805		4.60602	-0.14035
4.58984	-0.31201		4.73328	-0.28183		4.55399	-0.000741858		4.58984	0.14728		4.6257	-0.35515
4.60938	-0.24012		4.75342	-0.60808		4.57337	0.06727		4.60938	0.21833		4.64538	-0.24867
4.62891	-0.22914		4.77356	-0.6956		4.59274	0.12253		4.62891	0.27061		4.66507	-0.19333
4.64844	-0.18296		4.7937	-0.53062		4.61212	0.17701		4.64844	0.54202		4.68475	-0.39708
4.66797	-0.16552		4.81384	-0.70048		4.6315	-0.05528		4.66797	-0.13972		4.70444	-0.37622
4.6875	0.03014		4.83398	-0.57084		4.65088	0.08965		4.6875	-0.30256		4.72412	-0.17791
4.70703	-0.1465		4.85413	-0.36223		4.67026	-0.08133		4.70703	-0.38441		4.7438	-0.34913
4.72656	-0.08398		4.87427	-0.13881		4.68964	-0.06394		4.72656	-0.3765		4.76349	-0.33311
4.74609	0.12994		4.89441	-0.18036		4.70902	-0.08234		4.74609	-0.36525		4.78317	-0.25631
4.76563	0.02822		4.91455	0.02505		4.7284	-0.18413		4.76563	-0.4357		4.80285	-0.17035
4.78516	0.17273		4.93469	-0.05811		4.74777	0.12893		4.78516	-0.35652		4.82254	0.0575
4.80469	0.26753		4.95483	-0.11528		4.76715	-0.03738		4.80469	-0.21796		4.84222	0.06931
4.82422	0.10219		4.97498	0.00514		4.78653	0.13374		4.82422	-0.55111		4.86191	0.13267
4.84375	0.20484		4.99512	0.23496		4.80591	0.13052		4.84375	-0.30539		4.88159	0.08179
4.86328	0.3023		5.01526	0.17256		4.82529	0.05286		4.86328	-0.37444		4.90127	0.021
4.88281	0.18536		5.0354	0.07178		4.84467	0.03208		4.88281	-0.43519		4.92096	0.24826
4.90234	0.10056		5.05554	0.00391		4.86405	0.18532		4.90234	-0.41509		4.94064	0.26551
4.92188	0.03389		5.07568	0.10125		4.88342	0.10549		4.92188	-0.37617		4.96033	0.24098
4.94141	0.26465		5.09582	0.08589		4.9028	0.02533		4.94141	-0.65749		4.98001	0.17239
4.96094	0.21744		5.11597	0.12441		4.92218	-0.01955		4.96094	-0.81707		4.99969	0.30417
4.98047	0.20742		5.13611	0.28313		4.94156	0.1039		4.98047	-0.86735		5.01938	0.39638
