# Supplementary material for: Uniform thin ice on ultraflat graphene for high-resolution cryo-EM
Source: Nat Methods. 2022 Dec 15;20(1):123–30. doi: 10.1038/s41592-022-01693-y (PMC9834055; doi:10.1038/s41592-022-01693-y)
Supplement: Source Data Extended Data Fig. 4 — Statistical source data for Extended Data Fig. 4g,h. [file 41592_2022_1693_MOESM10_ESM.xlsx]

## Sheet: ED_4g
Average surface roughness (Ra) (nm)	Average surface roughness (Ra) (nm)
UFG	RG
1.2	2.05
0.987	2.37
0.968	2.68
0.799	0.842
0.81	3.45
0.778	2.03
0.903	3.52
0.93	2.39
0.849	2.41
0.954	2.65
0.805	1.76
0.782	2.21
0.973	1.45
0.983	2.88
0.847	3.76
0.737	2.02
0.885	1.36
1.08	1.69
0.785	2.48
0.888	1.82
0.833	2.85
0.804	1.09
0.672	1.56
0.993	2.06
0.763	2.41
0.813	1.84
0.543	1.8
0.57	2.59
0.686	1.72
0.673	1.59
1.02	2
0.823	1.54
0.817	3.44
0.954	3.31
0.771	5.8
0.65	1.27
0.949	1.21
0.888	1.59
0.873	1.72
1.16	1.82
1.05	2.02
1.01	0.936
1.42	1.2
0.828	2.25
0.846	0.816
1.11	2.46
1.1	3.04
0.971	2.77
0.988	2.54
0.794	0.784
0.767	2.32
0.725	2.04
0.762	1.15
1.03	1.3
0.872	2.03
0.731	2.11
0.97	1.55
0.826	2.33
0.937	1.52
0.898	1.04
0.867	1.26
0.795	1.54
0.843	1.39
0.978	1.37
0.918	1.06
0.969	1.74
0.854	1.11
0.813	1.42
0.819	2.16
0.859	2.2
0.913	1.54
0.752	2.41
1.35	1.1
0.762	0.749
0.703	3.31
1.03	2.01
1.2	2.31
0.907	2.71
0.967	1.53
0.626	1.09
0.818	1.66
1.17	5.1
0.819	2.005
0.767	0.57
0.905	1.17
0.807	0.969
0.969	1.82
0.974	0.814
0.989	0.814
0.903	2.02
0.759	1.55
1.14	2.26
1	3.56
1	2.51
0.879	1.18
0.813	0.981
0.981	1.77
1.54	2.31
0.874	1.78
0.851	2.07
0.924	0.932
0.932	0.872
0.872	0.751
0.965	2.01
0.691	2.53
0.717	1.88
1.14	1.05
1.05	2.72

## Sheet: ED_4h
Maximum height difference (△H) (nm)	Maximum height difference (△H) (nm)
UFG	RG
3.298	3.773
2.616	3.313
4.038	9.349
3.893	6.097
3.105	7.745
2.8	6.978
1.58	7.197
3.76	3.359
1.222	5.145
2.396	22.28
1.57	13.778
2.716	3.223
2.558	2.217
0.89	--
1.801	5.119
1.958	1.851
1.168	2.604
2.125	4.944
1.02	5.558
2.491	1.677
2.668	9.495
3.722	6.086
2.842	3.111
3.163	--
1.677	2.949
1.466	18.036
1.477	8.767
2.567	12.885
2.202	--
1.717	--
1.948	3.234
1.476	9.062
2.005	6.118
1.66	3.835
1.922	--
0.81	7.038
2.93	14.738
3.51	15.681
5.948	13.9
3.195	2.791
5.186	9.68
2.345	15.397
5.897	23.186
1.081	13.17
2.998	19.204
4.696	6.749
7.098	16.945
2.233	15.167
2.828	8.387
1.82	25.904
4.01	21.651
2.147	17.191
1.974	9.351
4.259	4.241
2.382	14.829
1.551	12.146
2.267	14.961
1.488	3.806
3.914	10.799
4.902	9.789
2.301	12.342
2.657	12.36
2.867	19.932
3.333	12.446
2.792	7.331
2.422	12.107
1.88	6.061
1.514	9.133
3.105	9.327
5.055	12.58
3.042	32.545
2.041	6.242
4.709	12.373
0.692	8.771
3.465	2.907
2.563	4.582
2.561	8.391
2.597	4.984
3.363	3.159
4.399	11.946
2.856	4.117
3.031	9.08
2.199	7.879
1.516	19.312
2.833	11.733
2.966	5.722
1.594	18.559
3.2	13.812
3.004	10.643
3.394	7.378
2.472	9.4
3.2	12.238
3.61	13.382
2.926	14.481
2.729	4.423
3.603	4.487
2.225	11.876
3.506	8.148
3.156	8.96
3.533	3.113
3.377	6.92
2.197	8.461
3.117	10.637
2.262	5.492
2.239	20.661
1.323	18.734
2.325	21.44
1.534	14.641
