# Supplementary material for: Uniform thin ice on ultraflat graphene for high-resolution cryo-EM
Source: Nat Methods. 2022 Dec 15;20(1):123–30. doi: 10.1038/s41592-022-01693-y (PMC9834055; doi:10.1038/s41592-022-01693-y)
Supplement: Source Data Extended Data Fig. 5 — Statistical source data for Extended Data Fig. 5c–f. [file 41592_2022_1693_MOESM11_ESM.xlsx]

## Sheet: ED_5e
UFG			RG
Distance(nm)	Force(nN)		Distance(nm)	Force(nN)
0.07109	-0.09124		0.03507	-0.00175
0.35757	0.09704		0.31794	0.30763
0.64945	0.10764		0.60207	0.517
0.93661	0.35727		0.89856	0.23106
1.21689	0.89465		1.19101	0.03887
1.50134	1.29871		1.4747	0.08888
1.77912	1.95455		1.74982	0.35138
2.07048	2.15556		2.0307	0.317
2.36291	2.35864		2.30225	0.55295
2.66325	2.31845		2.58749	0.31075
2.95719	2.55328		2.85734	0.67795
3.26385	2.33536		3.1381	0.77482
3.55575	2.61462		3.42388	0.81544
3.851	2.72886		3.71952	0.54357
4.14503	2.86639		4.00876	0.49513
4.4377	3.05257		4.30203	0.32169
4.72505	3.40163		4.58465	0.58419
5.01031	3.73166		4.86889	0.82169
5.29005	4.12941		5.15067	1.12951
5.57159	4.36848		5.44494	0.87326
5.86586	4.13786		5.73705	0.54981
6.13754	4.75563		6.01264	0.67638
6.42432	4.86774		6.28467	0.84825
6.70967	5.04335		6.56984	0.57637
6.98661	5.52146		6.84352	0.78576
7.27227	5.72669		7.11745	1.1217
7.55324	6.20269		7.40237	1.16857
7.84286	6.49041		7.68596	1.28576
8.13737	6.72524		7.96597	1.51234
8.4359	6.90931		8.2507	1.53421
8.73463	7.1272		8.52944	1.68576
9.03121	7.38531		8.81664	1.46232
9.32265	7.73862		9.08941	1.67952
9.60871	8.17867		9.37167	1.57327
9.89759	8.4114		9.65857	1.39201
10.1815	8.76046		9.94317	1.4342
10.4653	9.09473		10.2234	1.74201
10.7504	9.36551		10.5135	1.72483
11.0364	9.55379		10.7975	1.85139
11.3147	9.94309		11.0734	2.17641
11.5768	10.8676		11.3578	2.14359
11.8613	11.0093		11.6447	2.04984
12.1401	11.4451		11.9335	1.96858
12.427	11.7096		12.2086	2.42485
12.7154	12.0248		12.4848	2.8139
13.0078	12.2258		12.7697	2.72797
13.3045	12.2343		13.0457	2.77797
13.5907	12.5432		13.3163	2.87172
13.8689	13.0467		13.5868	2.93891
14.1477	13.474		13.863	2.89047
14.4295	13.7977		14.1315	3.25767
14.7031	14.4853		14.4026	3.66861
14.9883	14.8724		14.6861	3.70923
15.2735	15.3971		14.9654	3.94673
15.5642	15.8689		15.2596	3.69205
15.8588	16.2941		15.5458	3.74361
16.1488	16.9373		15.824	4.07017
16.4444	17.3541		16.1018	4.41549
16.7331	17.9401		16.3849	4.60456
17.0214	18.4139		16.6782	4.46081
17.3064	18.8054		16.9615	4.68582
17.5822	19.2792		17.2384	5.12331
17.859	19.5268		17.5296	5.0155
18.1384	19.641		17.8089	5.203
18.4219	19.7447		18.0836	5.42489
18.7021	20.1953		18.3483	5.89833
18.9805	20.9548		18.6236	5.94833
19.2677	21.5683		18.903	5.88739
19.5621	21.9724		19.1882	5.75614
19.851	22.5309		19.47	5.9124
20.135	23.1592		19.7441	6.41864
20.4189	23.7347		20.0215	6.78272
20.7002	24.4223		20.2987	7.10928
20.9935	24.7269		20.5769	7.3499
21.2803	25.2537		20.8649	7.28741
21.5608	25.9032		21.1498	7.33741
21.8379	26.5336		21.4238	7.71085
22.1116	27.1726		21.6924	8.17648
22.387	27.6824		21.9625	8.44836
22.6664	28.0696		22.2372	8.49524
22.9478	28.4863		22.5011	8.91712
23.2291	29.047		22.778	8.99993
23.5117	29.7155		23.0603	9.07337
23.8034	30.145		23.3431	9.32181
24.0877	30.8368		23.6269	9.60618
24.3706	31.4545		23.9006	10.1562
24.6424	32.2965		24.1681	10.7484
24.9168	32.927		24.4351	11.2078
25.1885	33.6336		24.702	11.6078
25.4614	34.3487		24.9769	11.7406
25.7327	35.2076		25.2509	11.964
26.0031	36.1406		25.5282	12.1343
26.2789	36.8303		25.8089	12.225
26.5447	37.7886		26.0811	12.6219
26.8092	38.7153		26.3576	12.8594
27.0887	39.0707		26.6201	13.5609
27.3579	39.8386		26.8909	13.9766
27.627	40.7484		27.1599	14.4688
27.9064	41.4529		27.4298	14.9594
28.1865	42.2166		27.7004	15.4922
28.4688	42.8576		27.9852	15.6141
28.7398	43.8033		28.2681	15.8828
29.01	44.6813		28.5435	16.461
29.2809	45.4683		28.8209	16.9219
29.546	46.4457		29.0952	17.3735
29.7908	48.1995		29.37	17.6297
30.0686	48.8406		29.6355	18.0922
30.3453	49.617		29.8905	18.8829
30.6283	50.2622		30.157	19.3516
30.9137	50.9181		30.4316	19.6235
31.2041	51.4491		30.7087	19.8751
31.4754	52.6296		30.9708	20.6641
31.7594	53.2326		31.235	21.3688
32.0268	54.2988		31.4999	22.0532
32.2878	55.5217		31.7699	22.5657
32.5481	56.7931		32.0414	23.0017
32.8219	57.6668		32.3008	23.8392
33.097	58.6252		32.5701	24.2548
33.377	59.4863		32.8395	24.5908
33.6471	60.7112		33.0996	25.2048
33.9214	61.7077		33.3632	25.7017
34.1966	62.5645		33.6253	26.2517
34.462	63.6963		33.8753	27.2658
34.7234	64.9848		34.1376	27.9267
34.9896	66.1441		34.3992	28.7018
35.2543	67.3754		34.6697	29.2768
35.5242	68.4184		34.9464	29.7158
35.803	69.1228		35.2169	30.4315
36.0616	70.5403		35.479	31.4205
36.3226	71.8774		35.7377	32.4487
36.5959	72.7934		36.0113	32.8674
36.8579	74.1474		36.2914	33.0034
37.1245	75.3301		36.5586	33.5987
37.3886	76.5698		36.8221	34.3221
37.6628	77.4203		37.0792	35.18
37.9129	79.1085		37.3424	35.7034
38.1721	80.4582		37.586	36.8191
38.4175	82.2967		37.8479	37.3362
38.672	83.8073		38.1024	38.2628
38.9377	84.882		38.3554	39.3956
39.2025	85.9546		38.6192	40.1894
39.4695	86.9595		38.8998	40.33
39.7257	88.4235		39.1674	40.841
39.9818	89.9721		39.4232	41.7207
40.2555	90.8839		39.6793	42.5769
40.5319	91.6011		39.9254	43.7816
40.7813	93.19		40.1629	45.2645
41.0325	94.7068		40.4211	46.0082
41.2769	96.6236		40.6889	46.4207
41.5523	97.7025		40.9338	47.6536
41.8354	98.7921		41.1926	48.4301
42.1188	100.013		41.4563	49.0989
42.3857	101.714		41.7261	49.6364
42.6397	103.402		41.9928	50.3599
42.8704	104.896		42.2495	51.4724
43.0503	106.51		42.5174	52.2099
43.1583	108.323		42.7682	53.4896
			43.0221	54.5724
			43.2808	55.4146
			43.5325	56.4724
			43.7977	57.049
			44.0491	58.0865
			44.2837	59.724
			44.533	60.8662
			44.7902	61.7694
			45.0456	62.7928
			45.3042	63.7351
			45.5639	64.5866
			45.818	65.5023
			46.0632	66.5788
			46.3092	67.5257
			46.5454	68.7851
			46.7881	69.8773
			47.0393	70.8086
			47.2854	72.0445
			47.5268	73.5742
			47.7774	74.8602
			48.0311	76.0711
			48.2976	76.8102
			48.5382	78.3899
			48.7841	79.7118
			49.038	80.6837
			49.2951	81.5275
			49.5473	82.5697
			49.7805	84.3025
			50.0041	86.3994
			50.2372	88.1916
			50.4966	89.1229
			50.7619	89.9916
			51.0173	91.3807
			51.2829	92.6042
			51.5398	94.2276
			51.7959	95.687
			52.0427	96.7699
			52.2466	97.973
			52.3786	99.5746

## Sheet: ED_5d
Breaking Force (nN)	Breaking Force (nN)
UFG	RG
1214.21	385.672
1236.73	445.993
1350.09	914.331
984.166	715.919
967.919	83.9312
887.612	933.603
834.206	635.25
909.045	128.899
926.843	435.638
887.25	527.203
865.475	717.375
888.438	638.762
523.922	658.729
921.113	667.708
991.377	541.205
963.601	426.083
937.255	828.444
918.939	655.685
	542.681
	77.48
	396.312

## Sheet: ED_5c
UFG				Average of UFG		RG				Average of RG
Distance (nm)	Force (nN)		Distance (nm)	Force (nN)		Distance (nm)	Force (nN)		Distance (nm)	Force (nN)
0	0		0	956		0	-0.5487		0	540.8
1.37	1.48		1.37	956		1.25	-0.5034		1.37	540.8
2.74	3.2		2.74	956		2.36	-0.2401		2.74	540.8
4.11	4.92		4.11	956		3.53	-0.21304		4.11	540.8
5.48	6.6		5.48	956		4.83	-0.22186		5.48	540.8
6.84	8.2		6.84	956		6.14	-0.11149		6.84	540.8
8.19	10.18		8.19	956		7.46	-0.16895		8.19	540.8
9.54	11.81		9.54	956		8.78	-0.12365		9.54	540.8
10.91	13.64		10.91	956		10.11	-0.03609		10.91	540.8
12.28	15.76		12.28	956		11.44	0.07154		12.28	540.8
13.65	17.47		13.65	956		12.77	0.08218		13.65	540.8
15.01	19.39		15.01	956		14.08	0.14269		15.01	540.8
16.38	21.17		16.38	956		15.41	0.21657		16.38	540.8
17.76	23.09		17.76	956		16.77	0.31812		17.76	540.8
19.1	25.14		19.1	956		18.14	0.57959		19.1	540.8
20.43	27.32		20.43	956		19.52	0.6024		20.43	540.8
21.77	29.75		21.77	956		20.88	0.74773		21.77	540.8
23.12	31.9		23.12	956		22.27	0.43305		23.12	540.8
24.49	34.03		24.49	956		23.67	0.60696		24.49	540.8
25.87	35.86		25.87	956		25.08	0.71732		25.87	540.8
27.24	38.03		27.24	956		26.52	0.75077		27.24	540.8
28.58	40.37		28.58	956		27.94	1.20288		28.58	540.8
29.93	42.31		29.93	956		29.36	1.61881		29.93	540.8
31.29	44.48		31.29	956		30.78	1.84137		31.29	540.8
32.66	46.72		32.66	956		32.22	2.19375		32.66	540.8
34.02	49.02		34.02	956		33.67	2.89122		34.02	540.8
35.37	51.35		35.37	956		35.13	3.33725		35.37	540.8
36.72	53.56		36.72	956		36.59	3.54765		36.72	540.8
38.07	55.77		38.07	956		38.06	3.7398		38.07	540.8
39.43	58.01		39.43	956		39.55	4.14661		39.43	540.8
40.78	60.44		40.78	956		41.04	4.81063		40.78	540.8
42.12	62.9		42.12	956		42.54	5.30227		42.12	540.8
43.46	65.36		43.46	956		44.05	5.88481		43.46	540.8
44.81	67.78		44.81	956		45.56	6.52755		44.81	540.8
46.19	69.84		46.19	956		47.07	7.15084		46.19	540.8
47.56	72.1		47.56	956		48.58	7.50322		47.56	540.8
48.91	74.36		48.91	956		50.1	8.05536		48.91	540.8
50.25	77.07		50.25	956		51.65	8.71331		50.25	540.8
51.6	79.41		51.6	956		53.22	9.56189		51.6	540.8
52.97	81.55		52.97	956		54.77	10.4439		52.97	540.8
54.32	83.9		54.32	956		56.32	11.1867		54.32	540.8
55.66	86.56		55.66	956		57.87	12.0277		55.66	540.8
57.01	88.84		57.01	956		59.44	13.1879		57.01	540.8
58.37	91.07		58.37	956		61.06	14.0593		58.37	540.8
59.72	93.07		59.72	956		62.67	15.2587		59.72	540.8
61.06	95.79		61.06	956		64.26	16.2979		61.06	540.8
62.41	98.12		62.41	956		65.84	17.4779		62.41	540.8
63.77	100.65		63.77	956		67.44	18.9981		63.77	540.8
65.14	103.11		65.14	956		69.05	20.7573		65.14	540.8
66.49	105.61		66.49	956		70.67	22.2866		66.49	540.8
67.81	108.2		67.81	956		72.29	23.6466		67.81	540.8
69.14	110.49		69.14	956		73.91	25.1622		69.14	540.8
70.49	113		70.49	956		75.55	26.4629		70.49	540.8
71.83	115.69		71.83	956		77.21	28.1738		71.83	540.8
73.18	118.15		73.18	956		78.87	30.2175		73.18	540.8
74.53	120.58		74.53	956		80.54	31.9132		74.53	540.8
75.9	123.06		75.9	956		82.19	33.9326		75.9	540.8
77.26	125.33		77.26	956		83.85	36.0247		77.26	540.8
78.59	128		78.59	956		85.52	38.0986		78.59	540.8
79.91	130.47		79.91	956		87.19	40.3585		79.91	540.8
81.26	132.85		81.26	956		88.84	42.6276		81.26	540.8
82.61	135.41		82.61	956		90.49	44.9268		82.61	540.8
83.96	137.72		83.96	956		92.16	47.1368		83.96	540.8
85.31	140.56		85.31	956		93.85	49.498		85.31	540.8
86.67	142.82		86.67	956		95.55	51.9455		86.67	540.8
88.01	145.39		88.01	956		97.24	54.508		88.01	540.8
89.34	148.13		89.34	956		98.94	56.8604		89.34	540.8
90.69	150.72		90.69	956		100.64	59.2714		90.69	540.8
92.06	153.23		92.06	956		102.36	61.7642		92.06	540.8
93.41	155.67		93.41	956		104.06	64.4736		93.41	540.8
94.76	157.62		94.76	956		105.76	67.2449		94.76	540.8
96.09	160.52		96.09	956		107.48	70.0509		96.09	540.8
97.44	163.13		97.44	956		109.22	73.0186		97.44	540.8
98.78	165.67		98.78	956		110.97	75.6234		98.78	540.8
100.11	168.35		100.11	956		112.71	78.7018		100.11	540.8
101.45	171.3		101.45	956		114.44	81.5652		101.45	540.8
102.82	173.67		102.82	956		116.16	84.4105		102.82	540.8
104.18	176.14		104.18	956		117.9	87.1289		104.18	540.8
105.5	179.01		105.5	956		119.65	90.4493		105.5	540.8
106.82	181.47		106.82	956		121.4	94.0388		106.82	540.8
108.16	183.87		108.16	956		123.16	97.3772		108.16	540.8
109.5	186.33		109.5	956		124.89	100.891		109.5	540.8
110.84	188.93		110.84	956		126.6	104.525		110.84	540.8
112.18	191.44		112.18	956		128.33	107.471		112.18	540.8
113.53	194.17		113.53	956		130.11	110.155		113.53	540.8
114.89	196.89		114.89	956		131.92	113.424		114.89	540.8
116.21	199.88		116.21	956		133.72	116.83		116.21	540.8
117.55	202.33		117.55	956		135.48	120.461		117.55	540.8
118.9	204.67		118.9	956		137.24	123.875		118.9	540.8
120.26	206.86		120.26	956		139.02	127.302		120.26	540.8
121.62	209.24		121.62	956		140.82	130.715		121.62	540.8
122.94	211.93		122.94	956		142.59	134.225		122.94	540.8
124.25	215.1		124.25	956		144.36	137.722		124.25	540.8
125.59	217.92		125.59	956		146.15	140.774		125.59	540.8
126.94	220.46		126.94	956		147.95	143.949		126.94	540.8
128.26	223.52		128.26	956		149.75	147.583		128.26	540.8
129.57	226.14		129.57	956		151.54	151.351		129.57	540.8
130.92	228.35		130.92	956		153.35	155.031		130.92	540.8
132.29	230.69		132.29	956		155.17	158.638		132.29	540.8
133.66	233.36		133.66	956		156.97	162.504		133.66	540.8
134.99	236.62		134.99	956		158.76	165.921		134.99	540.8
136.33	239.31		136.33	956		160.55	169.198		136.33	540.8
137.66	242.01		137.66	956		162.36	172.43		137.66	540.8
139	244.61		139	956		164.2	175.744		139	540.8
140.3	248		140.3	956		166.01	179.951		140.3	540.8
141.62	250.76		141.62	956		167.83	183.704		141.62	540.8
142.98	252.89		142.98	956		169.65	187.068		142.98	540.8
144.35	255.81		144.35	956		171.45	190.815		144.35	540.8
145.7	258.66		145.7	956		173.27	194.651		145.7	540.8
147.04	261.4		147.04	956		175.09	198.437		147.04	540.8
148.37	264.13		148.37	956		176.93	202.039		148.37	540.8
149.69	266.93		149.69	956		178.76	205.981		149.69	540.8
151.01	269.8		151.01	956		180.59	210.041		151.01	540.8
152.34	272.55		152.34	956		182.42	214.343		152.34	540.8
153.7	275.06		153.7	956		184.24	218.492		153.7	540.8
155.03	278.32		155.03	956		186.07	222.265		155.03	540.8
156.35	281.19		156.35	956		187.91	226.047		156.35	540.8
157.68	283.87		157.68	956		189.74	230.461		157.68	540.8
159.02	286.46		159.02	956		191.54	235.103		159.02	540.8
160.37	289.41		160.37	956		193.35	239.49		160.37	540.8
161.7	292.47		161.7	956		195.18	244.078		161.7	540.8
163.02	295.48		163.02	956		197.01	248.698		163.02	540.8
164.36	298.23		164.36	956		198.84	252.789		164.36	540.8
165.7	300.84		165.7	956		200.67	257.126		165.7	540.8
167.01	303.71		167.01	956		202.51	261.276		167.01	540.8
168.31	307.1		168.31	956		204.35	265.286		168.31	540.8
169.63	310.31		169.63	956		206.17	269.848		169.63	540.8
170.97	313.07		170.97	956		207.99	274.628		170.97	540.8
172.3	315.77		172.3	956		209.82	279.018		172.3	540.8
173.62	318.46		173.62	956		211.65	283.565		173.62	540.8
174.95	321.49		174.95	956		213.47	288.121		174.95	540.8
176.3	323.81		176.3	956		215.31	292.985		176.3	540.8
177.63	326.79		177.63	956		217.16	297.366		177.63	540.8
178.95	329.73		178.95	956		219.01	301.848		178.95	540.8
180.27	333.2		180.27	956		220.85	306.813		180.27	540.8
181.61	336.17		181.61	956		222.67	312.231		181.61	540.8
182.95	339.16		182.95	956		224.51	317.269		182.95	540.8
184.27	342.4		184.27	956		226.35	322.327		184.27	540.8
185.59	345.63		185.59	956		228.21	327.169		185.59	540.8
186.91	348.76		186.91	956		230.04	332.622		186.91	540.8
188.23	351.99		188.23	956		231.86	337.42		188.23	540.8
189.58	355.21		189.58	956		233.66	342.544		189.58	540.8
190.92	358.51		190.92	956		235.49	347.838		190.92	540.8
192.24	360.99		192.24	956		237.32	353.424		192.24	540.8
193.54	363.81		193.54	956		239.16	358.837		193.54	540.8
194.85	366.83		194.85	956		240.98	364.332		194.85	540.8
196.16	370.62		196.16	956		242.82	369.964		196.16	540.8
197.5	373.49		197.5	956		244.66	375.355		197.5	540.8
198.83	376.68		198.83	956		246.5	380.274		198.83	540.8
200.16	380.06		200.16	956		248.34	385.672		200.16	540.8
201.48	382.98		201.48	956		--	--		201.48	540.8
202.78	386.13		202.78	956					202.78	540.8
204.1	389.37		204.1	956					204.1	540.8
205.43	392.2		205.43	956					205.43	540.8
206.75	395.55		206.75	956					206.75	540.8
208.07	399.2		208.07	956					208.07	540.8
209.39	402.74		209.39	956					209.39	540.8
210.7	405.78		210.7	956					210.7	540.8
212	409.33		212	956					212	540.8
213.31	412.84		213.31	956					213.31	540.8
214.63	416.17		214.63	956					214.63	540.8
215.96	418.93		215.96	956					215.96	540.8
217.28	422.04		217.28	956					217.28	540.8
218.58	425.2		218.58	956					218.58	540.8
219.88	428.93		219.88	956					219.88	540.8
221.2	432.21		221.2	956					221.2	540.8
222.55	434.94		222.55	956					222.55	540.8
223.89	438.05		223.89	956					223.89	540.8
225.19	441.87		225.19	956					225.19	540.8
226.48	445.76		226.48	956					226.48	540.8
227.77	449.55		227.77	956					227.77	540.8
229.06	453.39		229.06	956					229.06	540.8
230.37	457.2		230.37	956					230.37	540.8
231.7	460.71		231.7	956					231.7	540.8
233.01	463.97		233.01	956					233.01	540.8
234.3	467		234.3	956					234.3	540.8
235.59	470.28		235.59	956					235.59	540.8
236.9	473.84		236.9	956					236.9	540.8
238.23	477.64		238.23	956					238.23	540.8
239.56	481.16		239.56	956					239.56	540.8
240.87	484.7		240.87	956					240.87	540.8
242.16	488.28		242.16	956					242.16	540.8
243.49	491.32		243.49	956					243.49	540.8
244.79	495.25		244.79	956					244.79	540.8
246.09	499.03		246.09	956					246.09	540.8
247.39	502.73		247.39	956					247.39	540.8
248.71	506.25		248.71	956					248.71	540.8
250.02	509.9		250.02	956					250.02	540.8
251.32	513.15		251.32	956					251.32	540.8
252.6	516.59		252.6	956					252.6	540.8
253.9	520.43		253.9	956					253.9	540.8
255.22	523.62		255.22	956					255.22	540.8
256.51	527.24		256.51	956					256.51	540.8
257.81	530.8		257.81	956					257.81	540.8
259.13	534.27		259.13	956					259.13	540.8
260.45	537.98		260.45	956					260.45	540.8
261.73	541.94		261.73	956					261.73	540.8
262.99	546.21		262.99	956					262.99	540.8
264.28	550.45		264.28	956					264.28	540.8
265.57	554.51		265.57	956					265.57	540.8
266.9	557.39		266.9	956					266.9	540.8
268.2	561.36		268.2	956					268.2	540.8
269.49	565.92		269.49	956					269.49	540.8
270.81	569.55		270.81	956					270.81	540.8
272.11	572.86		272.11	956					272.11	540.8
273.39	576.84		273.39	956					273.39	540.8
274.69	580.26		274.69	956					274.69	540.8
276	584.1		276	956					276	540.8
277.32	587.26		277.32	956					277.32	540.8
278.63	591.01		278.63	956					278.63	540.8
279.91	595.13		279.91	956					279.91	540.8
281.19	599.16		281.19	956					281.19	540.8
282.48	603.07		282.48	956					282.48	540.8
283.77	607.02		283.77	956					283.77	540.8
285.07	610.92		285.07	956					285.07	540.8
286.36	615.1		286.36	956					286.36	540.8
287.65	619.41		287.65	956					287.65	540.8
288.92	623.77		288.92	956					288.92	540.8
290.17	627.82		290.17	956					290.17	540.8
291.42	631.81		291.42	956					291.42	540.8
292.72	635.64		292.72	956					292.72	540.8
294.06	639.01		294.06	956					294.06	540.8
295.36	642.76		295.36	956					295.36	540.8
296.63	646.28		296.63	956					296.63	540.8
297.92	650.56		297.92	956					297.92	540.8
299.23	655.64		299.23	956					299.23	540.8
300.53	659.98		300.53	956					300.53	540.8
301.82	663.39		301.82	956					301.82	540.8
303.1	667		303.1	956					303.1	540.8
304.4	671.17		304.4	956					304.4	540.8
305.7	675.32		305.7	956					305.7	540.8
306.98	679.69		306.98	956					306.98	540.8
308.26	683.7		308.26	956					308.26	540.8
309.54	687.59		309.54	956					309.54	540.8
310.81	691.86		310.81	956					310.81	540.8
312.08	696.1		312.08	956					312.08	540.8
313.37	700.2		313.37	956					313.37	540.8
314.64	704.92		314.64	956					314.64	540.8
315.92	709.06		315.92	956					315.92	540.8
317.19	713.17		317.19	956					317.19	540.8
318.47	717.71		318.47	956					318.47	540.8
319.75	722.11		319.75	956					319.75	540.8
321.03	726.56		321.03	956					321.03	540.8
322.32	731.04		322.32	956					322.32	540.8
323.59	735.2		323.59	956					323.59	540.8
324.87	739.26		324.87	956					324.87	540.8
326.17	743.1		326.17	956					326.17	540.8
327.48	747.17		327.48	956					327.48	540.8
328.76	751.57		328.76	956					328.76	540.8
330.01	755.93		330.01	956					330.01	540.8
331.27	760.52		331.27	956					331.27	540.8
332.56	764.87		332.56	956					332.56	540.8
333.85	769.19		333.85	956					333.85	540.8
335.14	773.75		335.14	956					335.14	540.8
336.4	778.66		336.4	956					336.4	540.8
337.66	783.59		337.66	956					337.66	540.8
338.93	787.39		338.93	956					338.93	540.8
340.2	791.27		340.2	956					340.2	540.8
341.49	795.58		341.49	956					341.49	540.8
342.77	800.05		342.77	956					342.77	540.8
344.03	805.26		344.03	956					344.03	540.8
345.28	810.41		345.28	956					345.28	540.8
346.57	814.07		346.57	956					346.57	540.8
347.86	818.21		347.86	956					347.86	540.8
349.14	822.47		349.14	956					349.14	540.8
350.42	827.04		350.42	956					350.42	540.8
351.69	831.96		351.69	956					351.69	540.8
352.94	837.2		352.94	956					352.94	540.8
354.18	841.98		354.18	956					354.18	540.8
355.43	846.55		355.43	956					355.43	540.8
356.68	851.3		356.68	956					356.68	540.8
357.95	856.25		357.95	956					357.95	540.8
359.24	861.11		359.24	956					359.24	540.8
360.52	865.82		360.52	956					360.52	540.8
361.8	869.81		361.8	956					361.8	540.8
363.05	874.47		363.05	956					363.05	540.8
364.3	879.34		364.3	956					364.3	540.8
365.56	884.13		365.56	956					365.56	540.8
366.83	888.96		366.83	956					366.83	540.8
368.1	893.72		368.1	956					368.1	540.8
369.35	898.09		369.35	956					369.35	540.8
370.61	902.2		370.61	956					370.61	540.8
371.87	906.98		371.87	956					371.87	540.8
373.12	912.1		373.12	956					373.12	540.8
374.39	917.01		374.39	956					374.39	540.8
375.66	922.14		375.66	956					375.66	540.8
376.92	927.33		376.92	956					376.92	540.8
378.16	932.67		378.16	956					378.16	540.8
379.4	937.76		379.4	956					379.4	540.8
380.66	942.23		380.66	956					380.66	540.8
381.94	946.16		381.94	956					381.94	540.8
383.21	950.71		383.21	956					383.21	540.8
384.48	955.92		384.48	956					384.48	540.8
385.7	961.53		385.7	956					385.7	540.8
386.93	967.24		386.93	956					386.93	540.8
388.2	972.26		388.2	956					388.2	540.8
389.49	977.28		389.49	956					389.49	540.8
390.76	982.27		390.76	956					390.76	540.8
392.01	987.19		392.01	956					392.01	540.8
393.24	992.48		393.24	956					393.24	540.8
394.46	998.39		394.46	956					394.46	540.8
395.7	1003.72		395.7	956					395.7	540.8
396.96	1008.39		396.96	956					396.96	540.8
398.22	1012.78		398.22	956					398.22	540.8
399.47	1017.39		399.47	956					399.47	540.8
400.72	1022.43		400.72	956					400.72	540.8
401.97	1027.8		401.97	956					401.97	540.8
403.21	1033.35		403.21	956					403.21	540.8
404.43	1039.05		404.43	956					404.43	540.8
405.68	1044.26		405.68	956					405.68	540.8
406.94	1049.66		406.94	956					406.94	540.8
408.23	1054.09		408.23	956					408.23	540.8
409.48	1059.33		409.48	956					409.48	540.8
410.71	1064.57		410.71	956					410.71	540.8
411.93	1070.14		411.93	956					411.93	540.8
413.16	1075.69		413.16	956					413.16	540.8
414.41	1081.18		414.41	956					414.41	540.8
415.66	1086.69		415.66	956					415.66	540.8
416.92	1091.66		416.92	956					416.92	540.8
418.18	1096.75		418.18	956					418.18	540.8
419.41	1102.29		419.41	956					419.41	540.8
420.64	1107.98		420.64	956					420.64	540.8
421.86	1113.66		421.86	956					421.86	540.8
423.1	1119.19		423.1	956					423.1	540.8
424.34	1124.66		424.34	956					424.34	540.8
425.59	1129.46		425.59	956					425.59	540.8
426.83	1134.6		426.83	956					426.83	540.8
428.07	1139.83		428.07	956					428.07	540.8
429.31	1145.9		429.31	956					429.31	540.8
430.57	1150.87		430.57	956					430.57	540.8
431.84	1155.44		431.84	956					431.84	540.8
433.08	1160.88		433.08	956					433.08	540.8
434.31	1166.31		434.31	956					434.31	540.8
435.54	1171.8		435.54	956					435.54	540.8
436.74	1177.73		436.74	956					436.74	540.8
437.96	1183.77		437.96	956					437.96	540.8
439.21	1189.66		439.21	956					439.21	540.8
440.46	1195.27		440.46	956					440.46	540.8
441.7	1200.77		441.7	956					441.7	540.8
442.92	1206.51		442.92	956					442.92	540.8
444.15	1212.37		444.15	956					444.15	540.8
445.36	1218.18		445.36	956					445.36	540.8
446.56	1224.22		446.56	956					446.56	540.8
447.76	1230.21		447.76	956					447.76	540.8
448.99	1235.54		448.99	956					448.99	540.8
--	--		--						--
--	--		--						--
--	--		--						--
--	--		--						--
--	--		--						--
--	--		--						--
--	--		--						--
--	--		--						--
--	--		--						--
--	--		--						--
--	--		--						--
--	--		--						--
--	--		--						--
--	--		--						--
--	--		--						--
--	--		--						--
--	--		--						--
--	--		--						--
--	--		--						--
--	--		--						--
--	--		--						--
--	--		--						--
--	--		--						--
--	--		--						--
--	--		--						--
--	--		--						--
--	--		--						--
--	--		--						--

## Sheet: ED_5f
E2D (N/m)	Young's modulus (GPa)		E2D (N/m)	Young's modulus (GPa)
UFG	UFG		RG	RG
346.572	1034.54		271.884	811.594
398.407	1189.27		191.195	570.732
355.787	1062.05		253.594	756.996
333.378	995.157		244.297	729.246
280.434	837.115		230.617	688.409
364.584	1088.31		227.476	679.032
232.759	694.804		213.734	638.013
264.905	790.761		248.218	740.948
388.656	1160.17		234.661	700.479
349.175	1042.31		286.062	853.917
254.021	758.273		164.915	492.284
263.731	787.257		212.171	633.345
231.664	691.535
