# Supplementary material for: Uniform thin ice on ultraflat graphene for high-resolution cryo-EM
Source: Nat Methods. 2022 Dec 15;20(1):123–30. doi: 10.1038/s41592-022-01693-y (PMC9834055; doi:10.1038/s41592-022-01693-y)
Supplement: Source Data Extended Data Fig. 8 — Statistical source data for Extended Data Fig. 8. [file 41592_2022_1693_MOESM12_ESM.xlsx]

## Sheet: ED_8
particle number	resolution (Å): RG	resolution (Å): UFG		ln(particle number)	1/resolution2 (1/Å2): RG	1/resolution2 (1/Å2): UFG
200	4.869	3.82031		5.29832	0.0421813	0.0685177
400	4.20881	3.49746		5.99146	0.0564523	0.0817513
800	3.82031	3.35568		6.68461	0.0685177	0.0888053
1600	3.44889	3.14329		7.37776	0.0840701	0.101212
3200	3.35568	2.95619		8.07091	0.0888053	0.114429
6400	3.14329	2.67011		8.76405	0.101212	0.140263
