# Supplementary material for: Uniform thin ice on ultraflat graphene for high-resolution cryo-EM
Source: Nat Methods. 2022 Dec 15;20(1):123–30. doi: 10.1038/s41592-022-01693-y (PMC9834055; doi:10.1038/s41592-022-01693-y)
Supplement: Source Data Extended Data Fig. 9 — Statistical source data for Extended Data Fig. 9a–c. [file 41592_2022_1693_MOESM13_ESM.xlsx]

## Sheet: ED_9a
Hemoglobin-fsc
1/resolution (Å)	fsc
0.001001	1
0.007525	1
0.01505	0.999996
0.022575	0.999967
0.0301	0.999945
0.037625	0.999722
0.04515	0.999388
0.052675	0.999177
0.0602	0.998109
0.067725	0.996725
0.07525	0.997512
0.082775	0.996706
0.090301	0.995317
0.097826	0.993792
0.105351	0.99206
0.112876	0.988378
0.120401	0.98172
0.127926	0.970536
0.135451	0.959692
0.142976	0.940901
0.150501	0.907302
0.158026	0.87168
0.165551	0.859497
0.173076	0.84162
0.180601	0.838941
0.188126	0.83551
0.195651	0.833975
0.203176	0.820855
0.210701	0.773491
0.218226	0.729466
0.225751	0.705152
0.233276	0.633567
0.240801	0.528819
0.248326	0.438778
0.255851	0.382008
0.263377	0.324283
0.270902	0.261141
0.278427	0.192621
0.285952	0.151285
0.293477	0.106073
0.301002	0.026253
0.308527	0.035853
0.316052	0.032434
0.323577	-0.03994
0.331102	-0.00438
0.338627	-0.01948
0.346152	-0.05199
0.353677	-0.03076
0.361202	-0.03151
0.368727	-0.00603
0.376252	0.031218
0.383777	0.024149
0.391302	0.017202
0.398827	0.027135
0.406352	0.018401
0.413877	-0.00716
0.421402	-0.02231
0.428927	0.038116
0.436453	0.05847
0.443978	0.035831
0.451503	-0.00344
0.459028	-0.000121447
0.466553	0.025096
0.474078	0.022538
0.481603	-0.00123
0.489128	-0.01323
0.496653	-0.0063
0.504178	-0.00159
0.511703	-0.00874
0.519228	-0.00157
0.526753	-0.01518
0.534278	-0.0048
0.541803	0.017971
0.549328	0.029015
0.556853	0.018516
0.564378	0.01879
0.571903	0.006935
0.579428	-0.00417
0.586953	-0.00639
0.594478	-0.01332
0.602003	-0.01501
0.609528	0.012807
0.617054	0.021551
0.624579	-0.00486
0.632104	0.005549
0.639629	0.012362
0.647154	0.018957
0.654679	0.010458
0.662204	-0.01412
0.669729	-0.02059
0.677254	0.002421
0.684779	0.009083
0.692304	0.027874
0.699829	0.01672
0.707354	-0.00406
0.714879	-0.00225
0.722404	0.009947
0.729929	0.009858
0.737454	0.02449
0.744979	0.037503
0.752504	0.013286
0.760029	-0.00128
0.767554	0.008832
0.775079	0.007031
0.782604	0.00621
0.79013	-0.00543
0.797655	-0.00014108
0.80518	0.008199
0.812705	-0.000879027
0.82023	-0.00106
0.827755	0.009154
0.83528	-0.01575
0.842805	-0.00956
0.85033	0.014149
0.857855	-0.00254
0.86538	-0.000424755
0.872905	0.001159
0.88043	-0.01159
0.887955	0.002283
0.89548	-0.00247
0.903005	-0.00545
0.91053	0.006207
0.918055	-0.000506988
0.92558	-0.01099
0.933105	-0.00216
0.94063	-0.00479
0.948155	-0.0098
0.95568	-0.0155
0.963206	-0.01564

## Sheet: ED_9b
Alpha fetoprotein-fsc
1/resolution (Å)	fsc
0.001001	1
0.006421	0.999998
0.012843	0.999991
0.019264	0.999953
0.025685	0.999881
0.032107	0.999778
0.038528	0.999563
0.04495	0.999282
0.051371	0.998434
0.057792	0.996365
0.064214	0.989026
0.070635	0.971263
0.077056	0.950675
0.083478	0.939502
0.089899	0.932798
0.096321	0.925677
0.102742	0.928262
0.109163	0.923915
0.115585	0.906842
0.122006	0.880593
0.128427	0.858114
0.134849	0.83896
0.14127	0.673486
0.147692	0.711463
0.154113	0.749578
0.160534	0.779216
0.166956	0.78819
0.173377	0.810866
0.179798	0.846085
0.18622	0.875697
0.192641	0.890877
0.199062	0.895251
0.205484	0.900145
0.211905	0.895932
0.218327	0.888245
0.224748	0.884293
0.231169	0.877204
0.237591	0.866375
0.244012	0.855768
0.250433	0.843921
0.256855	0.81682
0.263276	0.781201
0.269698	0.756442
0.276119	0.737378
0.28254	0.710757
0.288962	0.653105
0.295383	0.594965
0.301804	0.543777
0.308226	0.502206
0.314647	0.458985
0.321069	0.408171
0.32749	0.347953
0.333911	0.313728
0.340333	0.277265
0.346754	0.238536
0.353175	0.221492
0.359597	0.180936
0.366018	0.148442
0.372439	0.144321
0.378861	0.090937
0.385282	0.065073
0.391704	0.069719
0.398125	0.068403
0.404546	0.070662
0.410968	0.058479
0.417389	0.033946
0.42381	0.018315
0.430232	0.024075
0.436653	0.03141
0.443075	0.027957
0.449496	-0.01354
0.455917	-0.01934
0.462339	-0.00619
0.46876	-0.00125
0.475181	0.001791
0.481603	0.005934

## Sheet: ED_9c
SA-fsc
1/resolution (Å)	fsc
0.001001	1
0.009632	0.999999
0.019264	0.999997
0.028896	0.999993
0.038528	0.999978
0.04816	0.999964
0.057792	0.999915
0.067424	0.99986
0.077056	0.999785
0.086688	0.999796
0.096321	0.999683
0.105953	0.999568
0.115585	0.999389
0.125217	0.99903
0.134849	0.999035
0.144481	0.998823
0.154113	0.998569
0.163745	0.998206
0.173377	0.998245
0.183009	0.99859
0.192641	0.998596
0.202273	0.998614
0.211905	0.998608
0.221537	0.9982
0.231169	0.997708
0.240801	0.996475
0.250433	0.994707
0.260065	0.992573
0.269698	0.988016
0.27933	0.9862
0.288962	0.982537
0.298594	0.977566
0.308226	0.970889
0.317858	0.960291
0.32749	0.94152
0.337122	0.927278
0.346754	0.899145
0.356386	0.875123
0.366018	0.815993
0.37565	0.762692
0.385282	0.701418
0.394914	0.576982
0.404546	0.470752
0.414178	0.333493
0.42381	0.366096
0.433442	0.210988
0.443075	0.195699
0.452707	0.188742
0.462339	0.101698
0.471971	0.077745
0.481603	0.010266
0.491235	0.014732
0.500867	0.006208
0.510499	0.0169
0.520131	-0.04251
0.529763	0.082698
0.539395	-0.00498
0.549027	-0.00588
0.558659	-0.02456
0.568291	0.014483
0.577923	-0.08689
0.587555	-0.00186
0.597187	-0.05916
0.606819	-0.04205
0.616452	0.048264
0.626084	0.047334
0.635716	0.040919
0.645348	0.053329
0.65498	0.031013
0.664612	-0.01276
0.674244	-0.01309
0.683876	0.026794
0.693508	0.044957
0.70314	0.05583
0.712772	0.015165
0.722404	-0.04078
0.732036	-0.02253
0.741668	0.080643
0.7513	0.044753
0.760932	0.033965
0.770564	0.055354
0.780196	0.002161
0.789829	0.04893
0.799461	0.025635
0.809093	0.074056
0.818725	0.092866
0.828357	0.025589
0.837989	0.026887
0.847621	0.098878
0.857253	0.110324
0.866885	0.081871
0.876517	0.022504
0.886149	0.096843
0.895781	0.052383
0.905413	0.126695
0.915045	0.119824
0.924677	0.177034
0.934309	0.166674
0.943941	0.183575
0.953573	0.186389
0.963206	0.12767
